# Supplementary material for: Integrative systems biology analysis of barley transcriptome ─ hormonal signaling against biotic stress
Source: PLoS One. 2023 Apr 27;18(4):e0281470. doi: 10.1371/journal.pone.0281470 (PMC10138258; doi:10.1371/journal.pone.0281470)
Supplement: S1 Table — (XLSX) [file pone.0281470.s007.xlsx]

## Sheet: biotic
Table S1. Biotic datasets retrieved from GEO and Array Express databases.
Accession	Type	Platform	Control	Treatment
E-GEOD-14930	Fungi	GPL1340, Affymetrix	36	36
E-GEOD-33407	Fungi	GPL1340, Affymetrix	22	22
E-GEOD-61644	Fungi	GPL1340, Affymetrix	30	30
E-GEOD-33398	Fungi	GPL1340, Affymetrix	6	12
E-GEOD-33396	Fungi	GPL1340, Affymetrix	36	36
E-GEOD-33392	Fungi	GPL1340, Affymetrix	72	72
E-GEOD-20279	Fungi	GPL1340, Affymetrix	12	12
E-GEOD-17238	Virus	GPL1340 Affymetrix	3	3
GSE17240	Virus	GPL1340, Affymetrix	3	3
GEO - GSE12584	Insect	GPL1340, Affymetrix	12	12
E-GEOD-8618	Bacteria	GPL1340, Affymetrix	1	2
E-MTAB-3056	Bacteria	GPL14904, Agilent	3	9
Total samples	479

## Sheet: hormonal
Table S1. Hormonal datasets retrieved from GEO and Array Express databases.
Accession	Type	Platform	Control	Treatment
E-GEOD-5605	JA	GPL1340, Affymetrix	2	2
E-GEOD-18758	GA	GPL1340, Affymetrix	3	3
E-GEOD-8712	GA	GPL1340, Affymetrix	3	3
E-GEOD-41515	MeJA	GPL15513, Agilent	18	18
Total samples	46
