# Supplementary material for: Integrative systems biology analysis of barley transcriptome ─ hormonal signaling against biotic stress
Source: PLoS One. 2023 Apr 27;18(4):e0281470. doi: 10.1371/journal.pone.0281470 (PMC10138258; doi:10.1371/journal.pone.0281470)
Supplement: S2 Table — (XLSX) [file pone.0281470.s008.xlsx]

## Sheet: biotic
Table S2. List of identified DEGs by meta-analysis of biotic datasets and their corresponding UniGene, UniProt, and TAIR IDs.
ID	Up/Down regulate	Pvalue	TAIR ID	GenBank	UniGene ID
Contig14314_at	up	5.48e-20	AT1G01050.2	AK249309.1	Hv.5795
Contig9576_at	up	5.48e-20	AT1G01490.2	AK248903.1	Hv.1959
Contig10448_at	down	4.74e-20	AT1G01490.4	AK251044.1	Hv.20242
Contig6071_s_at	down	4.74e-20	AT1G01710.1	AK248844.1	Hv.1642
HS03L15u_at	down	6.77e-05	AT1G02260.2	BJ454347.1	Hv.27037
Contig11056_at	down	4.74e-20	AT1G02475.1	BF265709.3	Hv.3440
Contig5003_at	up	5.48e-20	AT1G02560.1	BE455709.3	Hv.2647
Contig16950_at	down	4.74e-20	AT1G03210.1	AK252135.1	Hv.9668
Contig4632_s_at	up	5.48e-20	AT1G03230.1	BF260052.2	Hv.21188
Contig9416_at	up	8.24e-05	AT1G03330.1	BE231127.2	Hv.6066
Contig19388_at	down	4.74e-20	AT1G03475.1	X82830.1	Hv.9161
Contig5411_s_at	up	0.00186481	AT1G03905.4	BJ546229.1	Hv.2312
Contig6974_at	down	4.31e-05	AT1G04240.1	AK250333.1	Hv.3240
AF348460_at	up	5.48e-20	AT1G04400.2	AK250316.1	Hv.20623
HVSMEm0020M20r2_x_at	down	0.0020068	AT1G04420.1	AK250154.1	Hv.5719
Contig16326_at	down	4.74e-20	AT1G04620.1	BF623454.1	Hv.21342
Contig13851_at	down	0.00470083	AT1G04640.2	CV054020.1	Hv.27112
Contig18424_at	down	4.74e-20	AT1G04770.1	AK251188.1	Hv.19397
Contig11984_at	down	3.37e-05	AT1G04970.3	CX631482.1	Hv.30979
Contig14780_at	down	4.74e-20	AT1G05385.2	BE558841.3	Hv.30122
Contig14050_at	up	0.000617464	AT1G05720.1	AK252061.1	Hv.23875
Contig9092_at	down	4.74e-20	AT1G05785.4	BE412612.1	Hv.947
Contig6213_at	down	4.74e-20	AT1G05850.2	AK250710.1	Hv.9237
Contig12194_at	down	4.74e-20	AT1G06050.1	AK250471.1	Hv.6009
Contig13177_at	up	5.48e-20	AT1G06515.2	AK251697.1	Hv.24400
Contig8371_at	up	5.48e-20	AT1G06550.1	AK252856.1	Hv.3788
Contig13413_at	up	5.48e-20	AT1G06800.1	AK249260.1	Hv.20513
Contig16987_at	down	4.74e-20	AT1G06820.1	AK253097.1	Hv.12699
Contig12884_at	down	4.74e-20	AT1G06840.1	BJ447136.1	Hv.24459
Contig5153_at	down	0.000642478	AT1G06950.1	AK249251.1	Hv.1093
Contig7437_at	up	5.48e-20	AT1G07040.1	BF629499.2	Hv.5011
Contig2448_s_at	up	5.48e-20	AT1G07070.1	CB883541.1	Hv.1950
Contig3463_at	down	4.74e-20	AT1G07110.1	AK250269.1	Hv.26735
Contig4805_at	up	0.00010274	AT1G07230.1	AK252179.1	Hv.374
Contig13608_at	down	4.74e-20	AT1G07700.4	BE421658.1	Hv.5679
Contig1939_at	up	5.48e-20	AT1G08360.1	BG416057.2	Hv.12839
Contig2859_x_at	down	4.74e-20	AT1G08380.1	BE422435.1	Hv.4145
Contig10699_at	down	4.74e-20	AT1G08520.1	AJ011926.1	Hv.44
Contig7913_at	down	4.74e-20	AT1G08550.3	AY672650.1	Hv.27109
Contig6966_at	up	5.48e-20	AT1G09330.1	AK249936.1	Hv.4832
Contig1760_s_at	down	4.74e-20	AT1G09340.1	AK252361.1	Hv.22826
Contig1194_at	up	5.48e-20	AT1G09640.1	EX581117.1	Hv.29022
Contig10578_at	down	4.74e-20	AT1G09794.1	BE421122.1	Hv.5613
Contig12188_s_at	down	4.74e-20	AT1G09840.11	BJ552379.1	Hv.21429
Contig13513_at	down	4.74e-20	AT1G09900.1	BJ477792.1	Hv.8835
Contig11063_at	down	4.74e-20	AT1G09960.1	AJ272308.1	Hv.20993
Contig15794_at	up	5.48e-20	AT1G10030.1	AK250774.1	Hv.18807
Contig19984_at	down	4.74e-20	AT1G10180.1	BJ447925.1	Hv.12181
Contig13901_at	up	5.48e-20	AT1G10360.1	BI949438.1	Hv.1528
Contig6170_s_at	up	5.48e-20	AT1G10585.2	AK248746.1	Hv.4766
Contig181_at	up	5.48e-20	AT1G10630.2	DN189771.1	Hv.14168
Contig11768_at	up	5.48e-20	AT1G10700.1	CK570067.1	Hv.4450
Contig18313_at	down	4.74e-20	AT1G10760.3	FN179402.1	Hv.8011
HV08M08u_at	up	5.48e-20	AT1G10950.1	AK249713.1	Hv.4691
Contig1314_s_at	down	0.000572711	AT1G10960.1	BE421336.1	Hv.26023
HD12H12r_at	up	0.000525316	AT1G10970.2	AM182059.1	Hv.15790
Contig5223_at	up	0.000213656	AT1G11680.1	AK248734.1	Hv.5621
Contig6323_at	down	4.74e-20	AT1G11950.3	BJ484812.1	Hv.4909
Contig5601_at	down	4.74e-20	AT1G12050.1	AW982545.2	Hv.4554
Contig4497_at	down	0.00168503	AT1G12410.1	AK251427.1	Hv.5331
Contig9191_at	down	4.74e-20	AT1G12440.3	AK250068.1	Hv.5335
Contig19560_at	up	0.0217823	AT1G12930.1	DN187157.1	Hv.8015
Contig17360_at	down	4.74e-20	AT1G13270.1	AK249433.1	Hv.8778
Contig4986_at	up	5.48e-20	AT1G13280.1	AJ308488.1	Hv.4250
Contig11083_at	down	4.74e-20	AT1G14030.1	DN157454.1	Hv.10712
Contig6385_at	up	5.48e-20	AT1G14330.1	BI950954.1	Hv.7109
Contig13096_at	up	5.48e-20	AT1G14360.1	BG343666.1	Hv.11344
HC107F06_SK_x_at	up	0.0227249	AT1G14450.1	BM817395.1 HC107F06_SK.ab1 HC Hordeum vulgare subsp. vulgare cDNA clone HC107F06_SK.ab1 similar to (AC012188) Contains similarity to an unknown protein from Arabidopsis thaliana gb	Hv.8416
Contig15563_at	down	4.74e-20	AT1G14810.1	EX586214.1	Hv.9005
Contig1480_s_at	up	0.000186253	AT1G14830.1	AW983142.2	Hv.975
Contig6797_at	up	5.48e-20	AT1G14870.1	BI949715.1	Hv.23599
Contig26361_at	up	0.000384946	AT1G14970.3	BJ468181.1	Hv.12656
Contig9685_at	down	2.12e-06	AT1G14990.1	BQ768787.1	Hv.9041
Contig15547_at	down	2.12e-06	AT1G15390.1	AV944843.1	Hv.19483
Contig13053_at	up	0.000152809	AT1G15420.1	EX597997.1	Hv.14076
Contig7030_at	down	1.03e-05	AT1G15740.1	CA030088.1	Hv.12151
Contig15281_at	up	0.00140763	AT1G15780.3	DN187836.1	Hv.14347
Contig7723_at	up	0.0161014	AT1G15880.1	AK248892.1	Hv.3068
Contig7600_at	down	4.74e-20	AT1G15980.1	BE420717.1	Hv.20201
HVSMEa0005L24r2_x_at	down	4.74e-20	AT1G16080.1	BE420958.1	Hv.21123
Contig25373_at	down	4.74e-20	AT1G16445.1	EX583254.1	Hv.28357
Contig17931_at	up	5.48e-20	AT1G16560.4	DN188643.1	Hv.20327
Contig19683_at	up	5.48e-20	AT1G16670.1	EX575583.1	Hv.28882
Contig8656_at	down	0.0331239	AT1G16900.1	AK249034.1	Hv.18809
Contig7428_at	down	4.74e-20	AT1G17220.1	BF064945.1	Hv.1122
Contig9574_at	down	0.000131579	AT1G17330.1	AK252789.1	Hv.18356
Contig9640_at	down	1.22e-05	AT1G17370.1	AK249820.1	Hv.772
Contig5852_at	down	4.74e-20	AT1G17650.2	AK249753.1	Hv.26070
Contig3582_s_at	up	0.000146396	AT1G17880.1	BE195983.2	Hv.3950
Contig17769_at	up	0.00282779	AT1G17970.1	EX581661.1	Hv.17575
Contig11681_at	down	4.74e-20	AT1G18170.1	BE559248.2	Hv.6731
Contig13085_at	down	4.74e-20	AT1G18460.1	BQ664104.1	Hv.9693
Contig3018_at	up	5.48e-20	AT1G18980.1	DQ647619.1	Hv.23555
Contig7964_at	down	0.0459971	AT1G19140.1	CK124101.1	Hv.14913
Contig10441_at	up	5.48e-20	AT1G19180.2	BM816908.1 HC113F06_SK.ab1 HC Hordeum vulgare subsp. vulgare cDNA clone HC113F06_SK.ab1 similar to (AC008263) ESTs gb|T75898, gb|R65457, gb|AA597517 and gb|AA597420 come from this gene. [Arabidopsis thaliana] gi|12323902|gb|AAG51928.1|	Hv.23089
Contig24534_at	down	4.74e-20	AT1G19640.1	BI947050.1	Hv.18189
Contig4701_at	down	4.74e-20	AT1G19660.2	AK248745.1	Hv.2590
Contig5763_s_at	up	5.48e-20	AT1G20050.1	EF190989.1	Hv.3324
Contig10937_at	up	5.48e-20	AT1G20510.1	EX591263.1	Hv.28196
Contig7726_at	down	0.013116	AT1G20830.2	AK251749.1	Hv.6395
Contig7573_at	down	0.0111406	AT1G21065.1	BJ479244.1	Hv.9614
Contig6322_at	up	5.48e-20	AT1G21070.1	BE420921.1	Hv.3633
Contig16619_at	up	5.48e-20	AT1G21230.1	AK249864.1	Hv.27564
Contig6572_at	down	0.000117871	AT1G21760.1	AK250217.1	Hv.6305
Contig10414_at	down	8.32e-06	AT1G22140.3	BG309156.2	Hv.6988
Contig16284_at	up	5.48e-20	AT1G22200.1	AK250590.1	Hv.1639
Contig3713_s_at	up	5.48e-20	AT1G22410.1	AU252361.1	Hv.26530
Contig8521_s_at	down	0.011106	AT1G22610.1	AW983102.2	Hv.11089
Contig4419_at	down	4.74e-20	AT1G22630.1	AK251543.1	Hv.24955
Contig5247_at	down	4.74e-20	AT1G22770.1	AY740523.1	Hv.1530
Contig10543_at	down	4.74e-20	AT1G22850.1	AV944059.1	Hv.5230
Contig15880_at	up	5.48e-20	AT1G22940.1	BJ463861.1	Hv.21458
Contig15094_at	down	4.31e-05	AT1G23140.1	AK251032.1	Hv.17604
Contig5658_at	down	4.74e-20	AT1G23740.1	AK252375.1	Hv.18728
Contig14555_s_at	down	4.74e-20	AT1G24620.1	CX632985.1	Hv.25862
Contig3755_at	up	0.00661509	AT1G25260.1	CK125319.1	Hv.2428
Contig4218_at	down	0.00026789	AT1G26270.1	BF256638.3	Hv.4998
Contig8133_at	up	5.48e-20	AT1G26750.1	BE060746.3	Hv.4256
Contig13791_at	down	8.41e-05	AT1G26850.2	AW982175.2	Hv.29879
Contig3569_at	up	5.48e-20	AT1G26880.1	BE213979.3	Hv.1037
Contig20821_at	down	4.74e-20	AT1G27300.1	EX590165.1	Hv.9330
Contig8844_at	up	5.48e-20	AT1G27440.1	AV922425.1	Hv.4585
Contig272_s_at	down	4.74e-20	AT1G27510.1	BF064969.2	Hv.23318
Contig14715_at	up	5.48e-20	AT1G27770.3	EX582534.1	Hv.28674
Contig6218_at	down	2.12e-06	AT1G27950.1	BE421954.1	Hv.4803
Contig6852_at	up	2.55e-06	AT1G28060.3	BF265863.2	Hv.20458
Contig22558_at	down	4.74e-20	AT1G28100.6	CB870541.1	Hv.21994
Contig14738_at	down	4.74e-20	AT1G28140.1	BE519808.3	Hv.18643
Contig8940_s_at	down	4.74e-20	AT1G28480.1	CV060229.1	Hv.19646
Contig12201_at	up	2.42e-05	AT1G28960.5	DN186622.1	Hv.7902
Contig6469_at	up	5.48e-20	AT1G29150.2	AK249627.1	Hv.9231
Contig15764_at	down	4.74e-20	AT1G29640.1	CV053928.1	Hv.13482
Contig13967_at	down	4.74e-20	AT1G29800.2	AK248533.1	Hv.1893
Contig981_s_at	down	4.74e-20	AT1G29930.1	BE421557.1	Hv.22977
Contig14238_at	up	0.0182469	AT1G30825.1	CD057802.1	Hv.14177
Contig2083_s_at	down	4.74e-20	AT1G31330.1	BE421966.1	Hv.23042
Contig13978_at	up	5.48e-20	AT1G31660.1	CA000547.1	Hv.10717
Contig10684_at	up	5.48e-20	AT1G31780.1	AK250585.1	Hv.10396
Contig8312_at	up	5.48e-20	AT1G31817.1	AK248300.1	Hv.20799
Contig9864_at	down	4.74e-20	AT1G32070.3	AK249545.1	Hv.9501
Contig9795_at	down	1.81e-05	AT1G32080.1	DN184144.1	Hv.5406
Contig15431_at	up	5.48e-20	AT1G32100.1	AV946129.1	Hv.5309
Contig10171_at	down	8.41e-05	AT1G32160.1	BE559186.1	Hv.15019
Contig6086_at	down	4.74e-20	AT1G32220.1	AK251780.1	Hv.6639
Contig10691_s_at	up	0.0216181	AT1G32230.1	AK249554.1	Hv.6275
Contig24791_at	down	0.0146738	AT1G32580.1	CF542237.1	Hv.17882
Contig10034_at	down	4.74e-20	AT1G32780.1	AK249903.1	Hv.19358
Contig9150_at	up	5.48e-20	AT1G32790.1	AV920340.1	Hv.9386
Contig13895_at	down	4.74e-20	AT1G32940.4	BJ455318.1	Hv.11129
Contig2100_s_at	up	5.48e-20	AT1G33140.1	BE422178.1	Hv.26081
Contig15767_at	up	0.00205743	AT1G33265.1	CA030229.1	Hv.12022
Contig12326_at	up	2.42e-05	AT1G34130.1	BQ469135.1	Hv.10747
Contig15860_at	up	1e-05	AT1G34420.1	CK565755.1	Hv.15118
Contig9942_at	down	6.28e-06	AT1G34770.3	BM816929.1	Hv.8838
Contig9708_at	up	0.0113364	AT1G35620.1	AK249445.1	Hv.16450
Contig3960_at	down	0.00112391	AT1G35680.1	BE422043.1	Hv.3412
Contig8913_at	up	7.18e-05	AT1G36050.2	AK248901.1	Hv.20395
Contig446_at	down	4.74e-20	AT1G42970.1	AK253053.1	Hv.12407
Contig7382_at	up	0.000965377	AT1G43670.1	AK252484.1
Contig20568_at	down	4.74e-20	AT1G43710.1	AK250891.1	Hv.14979
Contig5998_s_at	down	4.74e-20	AT1G44446.1	AK248476.1	Hv.5282
Contig1916_s_at	down	4.74e-20	AT1G44575.3	BE420756.1	Hv.3410
Contig8561_at	down	4.74e-20	AT1G44790.1	AK248993.1	Hv.9654
Contig15347_at	down	4.74e-20	AT1G45230.1	CX627875.1	Hv.11115
Contig7863_at	down	4.74e-20	AT1G45474.2	BE422210.1	Hv.7408
Contig10651_s_at	down	6.59e-05	AT1G47310.1	BJ459973.1	Hv.2826
Contig19755_at	up	5.48e-20	AT1G47480.1	AL504831.1	Hv.1722
Contig10216_at	up	5.48e-20	AT1G47500.1	AK250469.1	Hv.20437
Contig4363_s_at	up	5.48e-20	AT1G47640.1	AK251868.1	Hv.6298
Contig451_at	down	4.74e-20	AT1G48030.5	AK251209.1	Hv.3805
Contig10643_at	up	5.48e-20	AT1G48140.1	BG415270.2	Hv.16497
Contig16306_at	up	5.48e-20	AT1G48320.1	BQ763656.1	Hv.8071
Contig5397_at	up	7.52e-06	AT1G48440.1	BE196198.2	Hv.2574
Contig14141_s_at	down	4.74e-20	AT1G48520.1	CD662585.1	Hv.12361
Contig13779_at	down	1.62e-05	AT1G48840.1	AK250668.1	Hv.2407
Contig5108_s_at	up	5.48e-20	AT1G48850.1	EU828767.1	Hv.3760
Contig5110_at	up	5.48e-20	AT1G49050.2	EU548034.1	Hv.29776
Contig14813_at	down	4.74e-20	AT1G49975.1	AK249181.1	Hv.14135
Contig15676_at	down	6.42e-05	AT1G50020.1	BF261754.3	Hv.8589
Contig12806_at	down	4.74e-20	AT1G50030.2	BF267482.2	Hv.19433
Contig18681_at	down	4.74e-20	AT1G50320.1	AV909357.1	Hv.7773
Contig7917_at	up	5.48e-20	AT1G50740.1	BE422135.1	Hv.3251
Contig5204_at	up	8.24e-05	AT1G51160.3	BE422077.1	Hv.10537
Contig7646_at	up	5.48e-20	AT1G51590.2	CK568573.1	Hv.14650
Contig3485_at	up	0.0355111	AT1G51980.1	AK250567.1	Hv.3939
Contig11115_at	up	0.016713	AT1G52150.1	BQ767072.1	Hv.8177
Contig5048_s_at	down	4.74e-20	AT1G52220.1	AK252380.1	Hv.6635
Contig14100_at	down	4.74e-20	AT1G52590.1	AK253051.1	Hv.5753
Contig3857_at	up	6.76e-05	AT1G52600.1	AK249153.1	Hv.23863
Contig5754_at	up	5.48e-20	AT1G52910.1	AK251647.1	Hv.26359
Contig3329_at	up	0.0408503	AT1G52980.1	BG343709.1	Hv.3131
Contig4515_at	down	1.22e-05	AT1G53210.1	DN189279.1	Hv.16199
Contig8837_at	down	0.00869614	AT1G53560.1	BF264333.2	Hv.11030
Contig8326_at	down	2.12e-06	AT1G53670.1	AK249283.1	Hv.5118
Contig2924_s_at	up	5.48e-20	AT1G54100.2	BG416313.2	Hv.2703
Contig2419_s_at	down	4.74e-20	AT1G54290.1	BI947654.1	Hv.701
Contig13648_at	down	4.74e-20	AT1G54350.1	BJ467037.1	Hv.4356
Contig22605_at	down	4.74e-20	AT1G54520.1	DN178272.1	Hv.13848
Contig16321_at	up	0.00735019	AT1G54570.1	BF263278.2	Hv.3143
Contig12574_at	up	5.48e-20	AT1G55020.1	L37359.1	Hv.20467
Contig15646_at	down	4.74e-20	AT1G55140.1	EX577691.1	Hv.17355
Contig14709_at	down	4.74e-20	AT1G55160.2	AK251107.1	Hv.1206
Contig5487_s_at	down	4.74e-20	AT1G55265.1	BE422029.1	Hv.9181
Contig14116_at	down	4.74e-20	AT1G55325.1	EX574235.1	Hv.28836
Contig7363_at	down	0.00106119	AT1G55480.1	BJ548932.1	Hv.11162
Contig807_s_at	down	4.74e-20	AT1G55490.5	AK248868.1	Hv.12783
Contig620_at	down	4.74e-20	AT1G55670.1	BE422065.1	Hv.23072
Contig11464_at	down	4.74e-20	AT1G55740.1	EX599881.1	Hv.21781
Contig8067_at	up	5.48e-20	AT1G55850.1	CK570173.1	Hv.5533
Contig11777_at	up	5.48e-20	AT1G55910.1	GH225541.1	Hv.26266
Contig19137_at	down	4.74e-20	AT1G56000.2	EX575498.1	Hv.22651
Contig7575_at	down	4.74e-20	AT1G56050.1	BF263533.2	Hv.5318
Contig1341_at	down	0.00169811	AT1G56170.2	BG417687.2	Hv.10173
Contig3267_at	up	5.48e-20	AT1G56450.1	AK249312.1	Hv.4391
HV14M24u_s_at	down	4.74e-20	AT1G56580.1	BF254082.3	Hv.11050
Contig24735_at	down	0.00147924	AT1G56670.1	AK253037.1	Hv.12983
Contig9471_at	up	0.00298242	AT1G57765.1	AK248795.1	Hv.19886
Contig1473_s_at	up	5.48e-20	AT1G57860.1	BE421577.1	Hv.26132
Contig4650_s_at	up	7.52e-06	AT1G58030.1	AK248249.1	Hv.8250
Contig4502_at	up	0.000104545	AT1G59610.1	AK250549.1	Hv.1054
Contig10739_at	up	1.23e-05	AT1G60160.1	BJ468588.1	Hv.10165
Contig3884_at	up	5.48e-20	AT1G60420.1	AK252500.1	Hv.2044
Contig4238_at	up	0.00159481	AT1G60690.1	AK251901.1	Hv.2523
Contig1307_at	down	4.74e-20	AT1G60950.1	BE422409.1	Hv.3993
Contig5935_at	up	5.48e-20	AT1G61570.1	AK249968.1	Hv.840
Contig1478_s_at	down	0.000124528	AT1G61667.2	CK125246.1	Hv.19813
Contig8171_at	down	0.000534173	AT1G61780.1	BF629661.2	Hv.667
Contig10285_at	up	5.48e-20	AT1G61790.2	AK252330.1	Hv.7947
Contig14269_at	up	5.48e-20	AT1G62020.1	BI781169.2	Hv.21451
Contig17329_at	down	4.74e-20	AT1G62390.1	BE195383.3	Hv.29981
Contig2493_s_at	up	5.48e-20	AT1G62660.1	AJ623275.1	Hv.18084
Contig6504_s_at	down	0.00539607	AT1G62780.1	AK248467.1	Hv.5282
Contig3699_s_at	up	5.48e-20	AT1G62790.2	BF255747.3	Hv.7855
Contig11444_at	up	5.48e-20	AT1G63780.1	AK250858.1	Hv.17633
Contig8980_at	up	5.48e-20	AT1G63980.2	BE603133.2	Hv.2716
Contig25981_at	up	0.00103448	AT1G64350.1	BE455890.2	Hv.20037
HT05K24u_at	up	2.89e-05	AT1G64550.1	AK250727.1	Hv.5399
Contig9327_at	up	2.42e-05	AT1G64650.1	AK250457.1	Hv.23666
Contig23045_at	down	4.74e-20	AT1G64680.1	BJ452703.1	Hv.10336
Contig6691_at	down	4.74e-20	AT1G64850.1	AK249872.1	Hv.981
Contig17069_at	down	4.74e-20	AT1G65000.1	BF257897.3	Hv.7094
Contig4044_at	up	5.48e-20	AT1G65820.1	BG416391.1	Hv.3221
Contig18793_at	down	4.74e-20	AT1G65870.1	BE214473.3	Hv.7513
Contig11405_at	up	5.48e-20	AT1G65930.1	AK252839.1	Hv.25873
Contig7473_at	down	4.74e-20	AT1G66430.1	BG345154.2	Hv.6348
Contig4938_s_at	down	4.74e-20	AT1G67280.2	BE421051.1	Hv.3641
Contig1366_at	up	5.48e-20	AT1G67430.1	BE196427.2	Hv.20795
Contig10649_at	down	4.74e-20	AT1G67480.3	AK250070.1	Hv.1658
Contig10491_at	down	0.00049278	AT1G67620.1	BE421035.1	Hv.18590
Contig7484_at	up	5.48e-20	AT1G67730.1	U89510.1	Hv.21113
Contig10608_at	up	5.48e-20	AT1G67850.4	DN179612.1	Hv.14754
Contig13262_at	up	5.48e-20	AT1G67930.1	AK252011.1	Hv.16862
Contig10581_at	up	0.00724766	AT1G68000.1	BJ467731.1	Hv.4488
Contig3375_at	down	4.74e-20	AT1G68020.3	AK251029.1	Hv.1868
Contig10698_at	down	4.74e-20	AT1G68050.1	AL507882.1	Hv.4076
HU14P01u_at	up	0.0261329	AT1G68300.1	BG365922.2	Hv.23267
Contig6180_s_at	up	0.000511628	AT1G68650.1	AK253111.1	Hv.4551
Contig7988_at	down	4.74e-20	AT1G68830.1	BG367512.2	Hv.22195
Contig7705_at	up	5.48e-20	AT1G69370.1	EU828765.1	Hv.6161
Contig20728_at	down	4.74e-20	AT1G70070.1	GH225518.1	Hv.1016
Contig1672_at	down	4.74e-20	AT1G70580.4	AK250046.1	Hv.4029
Contig14369_at	down	0.0067034	AT1G70610.1	AK249031.1	Hv.16961
Contig5950_s_at	down	4.74e-20	AT1G70760.1	BF261999.3	Hv.6338
Contig7835_at	down	4.74e-20	AT1G71100.1	BM816885.1	Hv.4552
Contig12638_at	down	4.74e-20	AT1G71240.2	BJ473549.1	Hv.20402
Contig8769_at	up	0.031581	AT1G71260.1	AK249976.1	Hv.12913
Contig1693_at	up	5.48e-20	AT1G71270.1	AK248245.1	Hv.26959
Contig8096_at	down	4.74e-20	AT1G71500.1	BE558829.3	BE558829
Contig18717_at	down	4.74e-20	AT1G71710.2	EX598032.1	Hv.4926
Contig14209_at	down	0.00213131	AT1G71900.1	AK252593.1	Hv.3585
Contig14368_at	up	5.48e-20	AT1G71990.1	AJ582231.1	Hv.12740
Contig11633_at	down	4.74e-20	AT1G72030.1	AK251118.1	Hv.8873
Contig20799_at	up	5.48e-20	AT1G72300.1	AK250636.1	Hv.26791
Contig15600_at	up	5.48e-20	AT1G72480.1	BG416095.1	Hv.18913
Contig14011_at	down	0.0140093	AT1G72750.1	BE602528.2	Hv.23261
Contig22980_at	up	5.48e-20	AT1G73080.1	BQ466617.1	Hv.30863
Contig14874_at	down	4.74e-20	AT1G73170.4	AV913249.1	Hv.5545
Contig7577_at	down	4.74e-20	AT1G73390.7	AK250245.1	Hv.12473
Contig14646_s_at	down	4.74e-20	AT1G73470.2	AV832924.1	Hv.8735
Contig8640_at	up	0.000441113	AT1G73720.1	AK249032.1	Hv.6440
Contig1243_at	up	5.48e-20	AT1G74050.1	AK253009.1	Hv.3521
Contig16521_at	down	1.22e-05	AT1G74260.1	EX579726.1	Hv.11704
Contig2452_s_at	up	5.48e-20	AT1G74270.1	BF624884.2	Hv.26166
Contig18933_s_at	down	4.74e-20	AT1G74530.4	BU991535.1	Hv.19939
Contig8992_at	down	0.0128964	AT1G74640.1	AK251758.1	Hv.26684
Contig16387_at	down	4.74e-20	AT1G74700.1	AK249798.1	Hv.11436
Contig8066_s_at	down	4.74e-20	AT1G75210.3	AV942208.1	Hv.5278
Contig10919_s_at	down	4.74e-20	AT1G75500.2	BI957153.1	Hv.5860
baak20j05_s_at	up	5.48e-20	AT1G76340.1	AK252032.1	Hv.19180
Contig4748_s_at	up	5.48e-20	AT1G76400.1	AJ133278.1	Hv.23050
Contig2329_x_at	up	5.48e-20	AT1G76690.1	AK250031.1	Hv.969
Contig4788_at	down	0.041645	AT1G76710.2	AK252160.1	Hv.22736
Contig9210_at	up	5.48e-20	AT1G77350.2	BF627333.2	Hv.9084
Contig13283_at	up	0.00614231	AT1G77370.1	BG369436.1	Hv.18754
Contig4135_at	down	0.00212142	AT1G77490.1	BI951725.1	Hv.19520
Contig6627_at	up	0.0135466	AT1G77710.1	BE421367.1	Hv.7649
Contig20211_at	down	4.74e-20	AT1G78140.1	BI951823.1	Hv.27974
Contig10642_at	up	0.00755224	AT1G78190.1	BG343189.2	Hv.15806
Contig6936_at	down	4.74e-20	AT1G78630.1	AK250815.1	Hv.6204
Contig6357_at	down	0.00967891	AT1G78880.1	AK249620.1	Hv.4308
Contig17091_at	down	4.74e-20	AT1G78995.1	BJ448685.1	Hv.10273
Contig7986_at	up	0.000267974	AT1G79150.1	BE231323.2	Hv.20440
Contig4991_s_at	up	5.48e-20	AT1G79440.1	AK248458.1	Hv.5500
Contig4490_s_at	down	4.74e-20	AT1G79850.1	BE422017.1	Hv.24273
Contig4412_at	up	5.48e-20	AT1G79940.3	AK252299.1	Hv.3218
Contig9012_s_at	up	0.0194875	AT1G80230.1	BF263435.2	Hv.8203
Contig4728_at	up	5.48e-20	AT1G80300.1	AK252868.1	Hv.23561
HVSMEl0002B17r2_at	down	0.0135101	AT1G80460.1	AK252700.1	Hv.17209
Contig14905_s_at	down	0.00357071	AT1G80480.1	BJ454570.1	Hv.25407
Contig11746_at	down	2.12e-06	AT1G80950.1	BG414594.1	Hv.11035
Contig10080_at	down	4.74e-20	AT2G01110.1	AK249323.1	Hv.10666
Contig17752_at	down	4.74e-20	AT2G01440.1	DN177511.1	Hv.19207
Contig5304_s_at	up	5.48e-20	AT2G01600.1	AK249004.1	Hv.1966
Contig14768_at	up	5.48e-20	AT2G01770.1	BJ448171.1	Hv.6551
Contig15227_s_at	down	4.74e-20	AT2G01910.2	DN179960.1	Hv.21050
Contig3992_at	up	5.48e-20	AT2G01970.1	AK253074.1	Hv.5570
Contig23705_at	down	4.74e-20	AT2G02040.1	AK248584.1	Hv.31093
Contig7060_at	down	4.74e-20	AT2G02570.4	BG344596.1	Hv.23057
Contig2666_s_at	down	0.00161313	AT2G02760.4	BE421575.1	Hv.679
Contig10672_at	down	4.74e-20	AT2G02990.1	AK251876.1	AK251876
Contig12137_s_at	down	4.74e-20	AT2G03150.1	EX590389.1	Hv.6515
Contig14220_at	down	4.74e-20	AT2G03500.1	AK250938.1	Hv.5292
Contig11310_at	up	0.0389404	AT2G04340.1	BF618684.3	Hv.15737
Contig13600_at	down	0.000121442	AT2G04530.1	AV917608.1	Hv.4355
Contig2379_s_at	down	4.74e-20	AT2G04700.3	AK251450.1	Hv.23074
Contig4747_at	down	0.000217712	AT2G05620.2	BJ469776.1	Hv.2980
Contig9481_at	up	2.2e-05	AT2G07340.1	BG342971.1	Hv.7210
Contig2212_s_at	up	5.48e-20	AT2G14610.1	BG300939.2	Hv.9520
Contig7589_s_at	up	5.48e-20	AT2G14835.2	AK250460.1	Hv.2003
Contig634_at	up	5.48e-20	AT2G15220.1	BE214188.2	Hv.23419
Contig11640_at	down	4.74e-20	AT2G15290.1	FD527374.1	Hv.11676
Contig20941_at	down	0.000291209	AT2G15695.1	CD664002.1	Hv.18818
Contig19105_at	down	4.74e-20	AT2G16120.1	BE213826.1	Hv.8944
Contig1216_s_at	down	4.74e-20	AT2G16850.1	AK250563.1	Hv.18271
Contig6973_at	up	0.00029718	AT2G16930.4	AK249453.1	Hv.24089
Contig12922_at	down	1.03e-05	AT2G17695.2	AK252667.1	Hv.18530
Contig9160_s_at	down	0.000439201	AT2G17800.2	BG416294.1	Hv.525
Contig7254_at	down	4.74e-20	AT2G17880.1	BF628653.2	Hv.19396
Contig12543_at	down	4.74e-20	AT2G18710.1	AK252538.1	Hv.6167
Contig12168_at	down	0.0289145	AT2G18910.1	AK252382.1	Hv.7046
Contig15704_at	up	5.48e-20	AT2G19460.1	CA012582.1	Hv.17364
HVSMEi0012J12r2_s_at	down	4.74e-20	AT2G19770.1	AK249010.1	Hv.12204
Contig36_s_at	up	5.48e-20	AT2G20450.1	BE420961.1	Hv.22795
Contig10785_at	up	5.48e-20	AT2G20810.1	CK124684.1	Hv.24092
HD07I22r_s_at	down	4.74e-20	AT2G20830.2	AK250260.1	Hv.11859
Contig9524_at	down	0.00533934	AT2G21180.1	EX583632.1	Hv.6835
Contig9948_at	down	4.74e-20	AT2G21280.1	AK252267.1	Hv.9621
Contig14166_at	down	2.12e-06	AT2G21340.2	BJ455651.1	Hv.9607
Contig4797_at	down	4.74e-20	AT2G21530.1	AK252886.1	Hv.5466
Contig7691_at	up	5.05e-06	AT2G21620.1	BG343680.1	Hv.4708
Contig6058_at	up	5.48e-20	AT2G22250.1	BG415930.2	Hv.23625
Contig18411_at	up	5.48e-20	AT2G22400.1	EX586959.1	Hv.15919
Contig6878_at	up	0.00266732	AT2G22570.1	BE214218.1	Hv.3596
Contig8969_at	up	2.55e-06	AT2G22640.1	BQ459936.1	Hv.4150
rbags22i06_at	up	5.48e-20	AT2G23140.5	CK569805.1	Hv.13217
Contig13809_at	up	5.48e-20	AT2G23420.1	FD518566.1	Hv.16780
Contig16161_at	down	0.017555	AT2G23820.2	AV917558.1	Hv.4396
Contig5914_at	down	4.74e-20	AT2G24020.1	BG414704.2	Hv.5709
Contig6486_at	down	4.74e-20	AT2G24100.1	BQ467286.1	Hv.30865
Contig4312_s_at	up	3.57e-05	AT2G24200.3	AK252376.1	Hv.429
Contig6160_at	up	0.000760825	AT2G24765.1	BF626675.2	Hv.10932
Contig16560_at	down	4.74e-20	AT2G24830.1	BG414395.2	Hv.7157
Contig6145_at	down	4.74e-20	AT2G24940.1	BI947780.1	Hv.6747
HVSMEm0023M14r2_x_at	up	5.48e-20	AT2G25110.1	CK568990.1	Hv.1870
Contig13516_at	up	5.48e-20	AT2G25470.1	EX595412.1	Hv.28723
Contig21203_at	down	0.000845343	AT2G25660.4	EX589464.1	Hv.4649
Contig20771_at	down	0.00208149	AT2G25710.5	BJ477918.1	Hv.10177
Contig18967_at	down	0.000220994	AT2G25760.2	CD663409.1	Hv.12475
Contig8601_s_at	up	5.48e-20	AT2G26070.1	BG343399.2	Hv.8904
Contig7331_at	up	0.00043133	AT2G26230.1	DQ365939.1	Hv.11946
Contig15934_at	down	4.74e-20	AT2G26340.1	BG365838.2	Hv.1137
Contig3657_s_at	down	4.74e-20	AT2G26500.2	BI950811.1	Hv.6177
Contig16187_at	down	0.0491126	AT2G26600.2	BQ664706.1	Hv.1688
Contig7417_at	down	4.74e-20	AT2G26800.5	AK253002.1	Hv.18804
Contig13530_at	down	4.74e-20	AT2G26850.1	AV927425.1	Hv.1830
Contig6746_at	down	4.74e-20	AT2G26990.1	AK252791.1	Hv.6224
Contig3180_s_at	down	0.0128852	AT2G27020.1	AK250446.1	Hv.2915
Contig1321_at	up	5.48e-20	AT2G27030.3	AW982210.3	Hv.22769
Contig8899_at	down	4.74e-20	AT2G27290.1	BJ473300.1	Hv.5361
Contig5299_at	up	5.48e-20	AT2G27510.1	BF256825.2	Hv.4808
Contig4849_s_at	up	5.48e-20	AT2G27600.1	AK248392.1	Hv.6235
Contig7624_at	down	4.74e-20	AT2G27680.1	AK252530.1	Hv.8894
Contig1809_at	up	5.48e-20	AT2G27710.4	DN155159.1	Hv.14575
Contig14456_at	down	4.74e-20	AT2G28100.1	BG368706.1	Hv.27984
Contig3197_at	down	4.74e-20	AT2G28190.1	BE421663.1	Hv.3414
Contig3789_s_at	up	5.48e-20	AT2G28900.1	BE421156.1	Hv.23289
Contig5756_at	up	2.2e-05	AT2G29530.2	CK123334.1	Hv.924
Contig1382_at	up	5.48e-20	AT2G29960.3	DN184970.1	Hv.14309
Contig16708_at	down	4.74e-20	AT2G30300.1	BG343158.2	Hv.22980
Contig5083_at	up	5.48e-20	AT2G30410.3	AM502857.1	Hv.5869
HVSMEg0001O23r2_at	up	5.48e-20	AT2G30970.2	BF064934.1	Hv.12270
Contig10017_at	up	5.48e-20	AT2G31060.1	BF627160.3	Hv.6165
Contig4895_s_at	up	0.00628409	AT2G31410.1	BG344767.1	Hv.719
Contig24882_at	up	5.48e-20	AT2G31880.1	CD053770.1	Hv.16921
Contig14841_s_at	down	4.74e-20	AT2G32500.2	AK250210.1	Hv.21578
Contig7068_at	down	4.74e-20	AT2G32540.1	AK248259.1	Hv.4923
Contig4365_at	down	4.74e-20	AT2G32950.2	BF265571.2	Hv.3368
Contig5922_at	up	5.48e-20	AT2G33150.1	BF258895.2	Hv.1126
Contig4380_s_at	down	4.74e-20	AT2G33450.1	BE420778.1	Hv.5062
Contig15311_at	up	0.00112753	AT2G33490.2	CA007967.1	Hv.11505
Contig16451_at	up	0.000257642	AT2G33730.1	BI953014.1	Hv.21306
Contig191_s_at	down	2.12e-06	AT2G33740.2	AK252268.1	Hv.23113
Contig5931_at	up	5.48e-20	AT2G33840.1	AW982407.3	Hv.13139
Contig6423_at	down	0.0281762	AT2G34040.3	AK249381.1	Hv.5349
Contig2596_at	up	5.48e-20	AT2G34250.3	AK250374.1	Hv.23314
Contig926_x_at	down	4.74e-20	AT2G34430.1	BI958010.1	Hv.26784
Contig15001_at	down	1.62e-05	AT2G34460.1	EX592977.1	Hv.29158
HR01C15u_s_at	up	5.48e-20	AT2G34480.1	DN155767.1	Hv.14586
Contig7786_at	up	0.00470172	AT2G34585.1	AK251593.1	Hv.26721
Contig19364_at	up	5.48e-20	AT2G34630.1	CK125895.1	Hv.11322
Contig6315_at	up	5.48e-20	AT2G34770.1	BE413021.1	Hv.23166
Contig6595_at	down	0.00516913	AT2G35490.1	BF265560.3	Hv.1164
Contig13271_at	down	2.59e-05	AT2G35500.1	AK250052.1	Hv.5423
Contig6261_at	up	0.0319088	AT2G35790.1	AK252246.1	Hv.3249
Contig25159_at	down	4.74e-20	AT2G35800.1	AK251723.1	Hv.12418
Contig5827_at	down	0.000463768	AT2G35860.1	BF254077.3	Hv.6992
Contig11615_at	up	5.48e-20	AT2G35980.1	BQ739792.1 HB02E10 HB Hordeum vulgare subsp. vulgare cDNA clone HB02E10 similar to hin1 protein homolog - rice gi|2801538|gb|AAB97367.1|	Hv.8624
Contig9913_at	up	0.0108692	AT2G36130.1	BF254531.3	Hv.23992
Contig9489_at	down	4.74e-20	AT2G36145.1	BF065196.1	Hv.7398
Contig8464_at	up	5.48e-20	AT2G36310.1	AK250050.1	Hv.12149
Contig20553_at	up	5.48e-20	AT2G36380.1	DN184440.1	Hv.15015
Contig940_s_at	up	5.48e-20	AT2G36460.3	BE422196.1	Hv.26024
Contig1298_at	up	5.48e-20	AT2G36530.1	AK251066.1	Hv.12462
Contig10552_at	down	4.74e-20	AT2G36630.1	BF264541.1	Hv.23866
Contig10158_at	up	5.48e-20	AT2G36885.1	BE420948.1	Hv.16120
Contig9041_s_at	down	4.74e-20	AT2G36990.1	AK251756.1	Hv.5367
Contig1800_x_at	up	5.48e-20	AT2G37040.1	AK251356.1	Hv.25040
Contig2301_at	up	5.48e-20	AT2G37190.1	BE455738.3	Hv.656
Contig9220_at	down	4.74e-20	AT2G37240.1	AJ432680.1	Hv.9116
Contig13884_at	down	4.74e-20	AT2G37510.1	AV940714.1	Hv.9497
Contig9562_at	up	3.57e-05	AT2G37570.2	BG416172.1	Hv.19181
Contig8283_at	up	5.48e-20	AT2G37975.2	AK252261.1	Hv.26647
Contig15548_at	up	5.48e-20	AT2G38000.1	BF262144.2	Hv.11312
Contig10984_at	up	5.48e-20	AT2G38010.3	FD522601.1	Hv.30622
Contig25401_s_at	up	5.48e-20	AT2G38320.1	AK251964.1	Hv.16103
Contig16587_at	down	0.0206737	AT2G38660.3	EX600356.1	Hv.18834
Contig6175_at	down	1.22e-05	AT2G38710.4	AK252111.1	Hv.7228
Contig26195_at	down	4.74e-20	AT2G38800.1	EX584513.1	Hv.31113
Contig3381_s_at	down	4.74e-20	AT2G38900.2	BE421309.1	Hv.23831
Contig9392_at	down	0.000590747	AT2G38905.1	DN156402.1	Hv.5661
Contig1247_s_at	down	4.74e-20	AT2G39050.1	BF254530.3	Hv.3911
Contig20695_at	down	4.74e-20	AT2G39450.1	AK250937.1	Hv.27473
Contig9958_s_at	down	4.74e-20	AT2G39670.2	AK250234.1	Hv.26682
Contig7574_at	up	0.00145291	AT2G39805.2	AK249185.1	Hv.961
Contig3618_s_at	up	5.48e-20	AT2G39900.1	AK250574.1	Hv.23908
Contig11471_at	down	0.0136997	AT2G39970.1	AK252726.1	Hv.23902
Contig1913_s_at	up	5.48e-20	AT2G40010.1	AK250852.1	Hv.19591
Contig12174_at	down	0.00405141	AT2G40110.1	BG301029.1	Hv.20386
Contig12572_at	down	0.00251678	AT2G40540.5	AK251407.1	Hv.26004
Contig7066_at	up	5.48e-20	AT2G40730.1	AK248832.1	Hv.27018
Contig6654_at	down	4.74e-20	AT2G40840.1	FN179406.1	Hv.31649
Contig13026_at	up	5.48e-20	AT2G40860.4	CX627824.1	Hv.6346
Contig8702_at	up	1.23e-05	AT2G40950.1	AV920054.1	Hv.5720
Contig10928_at	up	0.00375	AT2G41140.1	AV928868.1	Hv.5539
Contig14247_at	down	4.74e-20	AT2G41460.3	EX582971.1	Hv.19120
Contig3927_s_at	down	0.000117871	AT2G41530.1	BE413231.1	Hv.2989
Contig5618_at	down	4.74e-20	AT2G41680.1	EU360810.1	Hv.21140
Contig2611_s_at	up	5.48e-20	AT2G41840.1	AK250125.1	Hv.27535
Contig2597_at	up	5.48e-20	AT2G42010.1	CK566126.1	Hv.22257
Contig14802_at	down	4.74e-20	AT2G42070.1	CB877279.1	Hv.18396
Contig9878_at	down	4.74e-20	AT2G42220.1	AK250787.1	Hv.5343
Contig15391_at	down	4.74e-20	AT2G42280.1	CK567610.1	Hv.30399
Contig6001_at	up	5.48e-20	AT2G42490.1	BF261718.1	Hv.10646
HV14L22u_s_at	down	4.74e-20	AT2G42680.1	BE196301.2	Hv.3929
Contig7996_at	down	4.74e-20	AT2G42750.1	BJ458743.1	Hv.4881
HVSMEn0024I06r2_s_at	down	4.74e-20	AT2G42910.1	AK252589.1	Hv.3432
Contig5655_at	up	5.48e-20	AT2G43180.2	BE213995.1	Hv.6048
AFFX-BioB-M_at	up	0.0126612	AT2G43360.1	BG344725.1	Hv.18944
Contig3806_s_at	down	4.74e-20	AT2G43710.1	AK252824.1	Hv.18944
Contig3625_at	up	5.48e-20	AT2G43710.2	AK250596.1	Hv.342
Contig7661_at	down	4.74e-20	AT2G43790.1	BF624697.2	Hv.6197
Contig9406_at	down	4.74e-20	AT2G43945.1	BI954343.1	Hv.19516
Contig4682_at	down	4.74e-20	AT2G43970.1	AK248325.1	Hv.23692
Contig4240_s_at	down	4.15e-05	AT2G44060.2	EX576145.1	Hv.28825
Contig10295_at	up	0.000117914	AT2G44090.5	AK252236.1	Hv.20511
Contig3237_x_at	up	0.00029718	AT2G44160.1	AK250029.1	Hv.23029
Contig9173_at	down	4.74e-20	AT2G44770.1	FD519813.1	Hv.2071
Contig12134_at	up	0.0289012	AT2G45200.1	BU994234.1	Hv.11083
Contig11877_at	down	0.00138821	AT2G45440.1	AW983163.2	Hv.4514
Contig9675_at	up	5.48e-20	AT2G45540.2	EX597854.1	Hv.29026
Contig11295_at	down	4.74e-20	AT2G45550.1	AK252288.1	Hv.4315
Contig15782_at	down	0.0417075	AT2G45670.1	BM816873.1	Hv.19962
Contig4801_s_at	up	5.48e-20	AT2G45790.1	BG416324.2	Hv.3523
Contig11147_at	down	0.000170093	AT2G46220.1	BI949059.1	Hv.8943
Contig8497_at	up	5.48e-20	AT2G46230.1	AK248485.1	Hv.19831
Contig13313_at	down	4.74e-20	AT2G46910.1	BI960049.1	Hv.11212
Contig93_at	down	6.59e-05	AT2G47170.3	AL510680.1	Hv.24333
Contig4658_at	up	0.00369709	AT2G47240.4	BG415914.1	Hv.13312
Contig2576_at	up	5.48e-20	AT2G47470.1	AK249580.1	Hv.856
Contig2916_at	up	5.48e-20	AT2G47650.1	AY677179.1	Hv.7345
Contig18588_at	up	5.48e-20	AT2G47960.1	FD528574.1	Hv.13143
Contig14005_at	down	4.74e-20	AT2G48070.2	BI959438.1	Hv.1225
Contig17574_at	down	4.74e-20	AT2G48120.2	DN158026.1	Hv.13587
Contig14488_at	down	0.0208515	AT3G01100.3	AV918439.1	Hv.19022
EBro03_SQ006_M03_at	up	0.00260947	AT3G01120.1	AK252854.1	Hv.26610
Contig13112_at	down	4.74e-20	AT3G01370.1	BI953060.1	Hv.23911
Contig251_at	down	2.59e-05	AT3G01390.4	BF267723.2	Hv.3786
Contig953_at	down	4.74e-20	AT3G01440.1	DN189902.1	Hv.25914
Contig13159_at	up	5.48e-20	AT3G01780.1	CB873653.1	Hv.1015
Contig2598_s_at	up	5.48e-20	AT3G02360.2	AK248864.1	Hv.3966
Contig1543_at	up	5.48e-20	AT3G02520.2	X62388.1	Hv.19399
Contig1669_at	up	5.48e-20	AT3G02560.3	BE213863.1	Hv.22837
Contig10814_at	down	4.74e-20	AT3G02660.2	BF267803.2	Hv.5801
Contig16867_at	down	0.009472	AT3G02690.1	BE060095.1	Hv.16710
Contig15439_at	down	0.000652557	AT3G02710.1	DN156903.1	Hv.13992
Contig4022_at	down	4.74e-20	AT3G02730.1	BE420943.1	Hv.13307
Contig3532_s_at	down	0.0054134	AT3G03270.2	CV061914.1	Hv.7364
Contig6129_at	up	0.00903518	AT3G03420.1	AK250534.1	Hv.18589
Contig14985_at	up	5.48e-20	AT3G03570.1	CK567847.1	Hv.17270
Contig11981_at	down	0.0173522	AT3G03773.1	BE455984.3	BE455984
Contig4727_at	down	1.03e-05	AT3G03890.1	AK251171.1	Hv.6181
Contig1908_s_at	up	5.48e-20	AT3G04400.1	BG343118.1	Hv.3971
Contig1995_s_at	down	4.74e-20	AT3G04500.1	AK250442.1	Hv.4404
Contig2546_at	up	5.48e-20	AT3G04720.1	BE196399.2	Hv.23105
Contig2501_at	down	0.0492774	AT3G04730.1	BE421551.1	Hv.821
Contig1922_at	up	5.48e-20	AT3G04770.2	AK248437.1	Hv.22907
Contig9259_at	up	0.000786885	AT3G04780.1	BF265581.2	Hv.7856
Contig8380_at	up	0.00400193	AT3G05000.1	AK250309.1	Hv.2066
Contig16875_at	down	2.12e-06	AT3G05030.4	DQ372061.1	Hv.7554
Contig18801_at	down	4.74e-20	AT3G05410.2	AK251802.1	Hv.14377
Contig12861_at	up	5.48e-20	AT3G05420.1	CD663543.1	Hv.7221
HM10P03r_at	up	5.48e-20	AT3G05560.3	BG343396.1	Hv.10949
Contig3173_s_at	up	7.59e-05	AT3G05880.1	CA023232.1	Hv.26599
Contig17591_at	up	5.48e-20	AT3G06350.1	AK250307.1	Hv.2444
Contig9242_at	down	1.81e-05	AT3G06430.1	AK251511.1	Hv.5772
Contig5728_at	down	4.74e-20	AT3G06483.1	AK248956.1	Hv.13300
Contig24930_s_at	down	4.74e-20	AT3G06510.2	EX578900.1	Hv.10328
Contig9104_s_at	down	0.000578853	AT3G06560.1	DN178514.1	Hv.14905
Contig2843_at	up	5.48e-20	AT3G06680.1	BE420561.1	Hv.6218
Contig16101_at	down	0.0143236	AT3G06950.1	AK252831.1	Hv.27032
Contig13994_s_at	up	5.48e-20	AT3G07090.2	AK249170.1	Hv.3481
Contig7009_at	down	7.14e-05	AT3G07890.5	BF630412.3	Hv.11223
HV_CEb0008G16f_s_at	up	5.48e-20	AT3G07950.1	AK252094.1	Hv.3261
Contig16595_at	down	2.12e-06	AT3G08010.1	AK250622.1	Hv.9486
HU05N23u_at	up	2.2e-05	AT3G08580.2	BG343194.1	Hv.10736
Contig7443_at	up	5.48e-20	AT3G08640.1	AK249286.1	Hv.13464
Contig17155_at	up	5.48e-20	AT3G08740.1	AK251011.1	Hv.15618
Contig3836_at	down	4.74e-20	AT3G09050.1	AK251234.1	Hv.5778
Contig16057_at	up	4.02e-05	AT3G09250.3	AK249515.1	Hv.4827
Contig4464_at	up	2.55e-06	AT3G09300.1	AK248182.1	Hv.569
Contig7818_s_at	up	5.05e-06	AT3G09455.2	CV061685.1	Hv.6861
Contig10015_at	up	0.0164213	AT3G09560.4	AK248139.1	Hv.1047
Contig7044_at	up	5.48e-20	AT3G09570.1	BQ465931.1	Hv.9394
Contig5046_at	up	5.48e-20	AT3G09740.1	AK251533.1	Hv.5685
Contig11390_at	up	0.000493644	AT3G10050.1	BJ473735.1	Hv.8740
Contig14024_at	down	4.74e-20	AT3G10060.1	AK251583.1	Hv.5301
Contig6093_s_at	up	0.000543158	AT3G10260.2	CV063673.1	Hv.10991
Contig9686_at	down	4.74e-20	AT3G10350.1	AK250701.1	Hv.4430
Contig12712_at	down	4.74e-20	AT3G10740.4	AK252417.1	Hv.12942
Contig15937_at	down	4.74e-20	AT3G10910.1	CA009095.1	Hv.10108
Contig1547_s_at	up	5.48e-20	AT3G10950.1	BF626053.2	Hv.26357
Contig2627_at	up	5.48e-20	AT3G11510.1	EH091137.1	Hv.22933
Contig5736_at	up	0.00614231	AT3G11710.1	AJ480582.1	Hv.19633
Contig6889_at	up	0.0172122	AT3G11780.1	BG365765.2	Hv.23316
Contig5157_at	up	5.48e-20	AT3G11830.1	AK251860.1	Hv.3076
Contig15931_at	down	4.74e-20	AT3G12080.1	AK251873.1	Hv.16600
Contig17908_at	up	0.000236842	AT3G12100.1	BU967642.1	Hv.7538
Contig1397_at	up	0.00454127	AT3G12110.1	BG310156.2	Hv.23978
Contig7903_at	down	0.0108526	AT3G12280.1	AK248360.1	Hv.5609
Contig7773_at	up	5.48e-20	AT3G12360.2	AL506626.1	Hv.12216
Contig16255_s_at	down	0.00614797	AT3G12560.2	BF622080.3	Hv.11876
Contig16305_at	down	4.74e-20	AT3G13040.3	AK250795.1	Hv.9076
HVSMEk0012G16r2_at	down	4.74e-20	AT3G13050.4	AK248763.1	Hv.27059
Contig3291_s_at	up	2.42e-05	AT3G13230.2	AK250869.1	Hv.699
Contig12241_at	up	5.48e-20	AT3G13290.1	BG417235.2	Hv.12141
Contig5340_at	up	5.48e-20	AT3G13330.1	BG366048.2	Hv.6397
Contig7702_at	down	0.000635879	AT3G13530.1	AK251164.1	Hv.11361
Contig8617_s_at	down	0.000159176	AT3G13560.5	AV921349.1	Hv.11824
Contig1348_at	up	5.48e-20	AT3G13580.9	AK249985.1	Hv.3968
Contig4671_at	up	5.48e-20	AT3G13772.1	BE437298.1	Hv.18076
Contig5032_at	up	5.48e-20	AT3G13882.1	AK250420.1	Hv.6319
Contig6816_at	up	5.48e-20	AT3G14770.1	BF261340.2	Hv.12672
Contig19896_at	down	0.0205912	AT3G14940.2	AK249345.1	Hv.1909
Contig1383_s_at	down	4.74e-20	AT3G15353.1	BM817394.1	Hv.20847
Contig9425_at	down	0.000200743	AT3G15395.5	BG344011.2	Hv.6505
Contig7446_at	down	4.74e-20	AT3G15630.1	BQ740092.1 HC05D09 HC Hordeum vulgare subsp. vulgare cDNA clone HC05D09 similar to NP_566521.1| (NM_112433) expressed protein [Arabidopsis thaliana] gi|11994335|dbj|BAB02294.1| (AB017071) gb|	Hv.30537
Contig12472_at	down	4.74e-20	AT3G15680.2	BF265063.2	Hv.19348
Contig14095_at	down	0.000117871	AT3G15810.1	DN180830.1	Hv.14349
EBma05_SQ003_H21_at	up	5.48e-20	AT3G16080.1	BG343840.1	Hv.18833
Contig6687_at	down	4.74e-20	AT3G16560.4	CD662604.1	Hv.4676
Contig9355_s_at	down	0.000762324	AT3G17020.1	BE420810.1	Hv.3739
Contig1271_x_at	up	3.37e-05	AT3G17390.1	BE420597.1	Hv.23379
Contig6183_at	down	0.0435773	AT3G17590.1	AK248953.1	Hv.7310
Contig4610_s_at	down	4.74e-20	AT3G17930.1	AK251757.1	Hv.5810
Contig2191_at	down	4.74e-20	AT3G18000.1	AK250425.1	Hv.6384
Contig7544_at	up	0.0373368	AT3G18030.1	BI948508.1	Hv.10790
Contig19814_at	up	5.48e-20	AT3G18140.1	EX589388.1	Hv.13970
HB08N23r_at	up	5.48e-20	AT3G18170.1	DN180948.1	Hv.2205
Contig24365_at	down	0.0343661	AT3G18290.1	AV943426.1	Hv.19305
Contig9440_s_at	up	0.00823464	AT3G18760.1	CV054926.1	Hv.10517
Contig12446_at	up	0.00475572	AT3G19420.1	AK249633.1	Hv.20460
Contig9442_at	down	4.74e-20	AT3G19810.2	BF623463.2	Hv.5019
Contig3654_s_at	up	5.48e-20	AT3G20050.1	AK249431.1	Hv.1928
Contig8757_at	down	0.000312614	AT3G21215.4	FD524002.1	Hv.10776
Contig14469_at	up	0.000912245	AT3G21250.6	EX575793.1	Hv.18064
Contig7103_s_at	down	4.74e-20	AT3G21430.4	BG416153.1	Hv.20547
Contig15747_at	up	0.00201191	AT3G21640.1	AK248451.1	Hv.13725
Contig7848_at	up	0.0205854	AT3G22110.1	BI957377.1	Hv.18065
Contig6871_s_at	up	0.0238717	AT3G22290.2	AK251475.1	Hv.11722
Contig5887_at	up	5.48e-20	AT3G22370.1	BM815995.1	Hv.23791
Contig10815_at	down	4.74e-20	AT3G22550.1	AK251238.1	Hv.6217
Contig7677_at	down	2.12e-06	AT3G23490.2	AK252432.1	Hv.6659
Contig3570_at	down	4.74e-20	AT3G23600.1	AK248301.1	Hv.4985
Contig6079_s_at	up	5.48e-20	AT3G23620.1	AK252985.1	Hv.24253
Contig10917_at	down	4.74e-20	AT3G23920.1	FN179395.1	Hv.10494
Contig5134_at	up	5.48e-20	AT3G23990.1	BF262389.3	Hv.1897
Contig11601_at	down	4.74e-20	AT3G24010.1	BI947646.1	Hv.23405
Contig9427_at	down	0.0373724	AT3G24480.1	BI947034.1	Hv.2634
Contig14339_at	up	7.18e-05	AT3G24503.1	AK252220.1	Hv.830
Contig15801_at	down	4.74e-20	AT3G24730.1	AK251007.1	Hv.22780
Contig1139_s_at	up	5.48e-20	AT3G24830.1	BG343222.2	Hv.22879
Contig7189_at	up	5.48e-20	AT3G25040.1	BF263824.1	Hv.3293
Contig2718_s_at	down	0.00565416	AT3G25230.1	AK251271.1	Hv.3293
Contig18478_at	down	4.74e-20	AT3G25410.1	BJ446989.1	Hv.11077
Contig925_s_at	up	0.00382398	AT3G25570.2	AK250521.1	Hv.22712
HV_CEa0002N08r2_at	up	5.48e-20	AT3G25860.1	EX599033.1	Hv.29126
Contig12465_at	up	5.48e-20	AT3G25900.1	CF542227.1	Hv.10782
Contig12607_at	down	0.00135764	AT3G25990.1	AV935736.1	Hv.4373
Contig2179_at	up	5.05e-06	AT3G26000.1	AK248377.1	Hv.5540
Contig8370_at	down	4.74e-20	AT3G26085.4	AK249097.1	Hv.13344
Contig14378_at	down	4.74e-20	AT3G26100.4	BI949567.1	Hv.22796
Contig7389_at	down	4.74e-20	AT3G26230.1	EX589212.1	Hv.28989
rbags1b22_s_at	down	0.000439201	AT3G26560.1	AK248648.1	Hv.5274
Contig12263_at	down	4.74e-20	AT3G26570.2	AK249592.1	Hv.6336
Contig5405_at	up	0.0143558	AT3G26670.4	AK252873.1	Hv.2556
Contig16506_at	down	4.74e-20	AT3G27020.1	AK251989.1	Hv.8787
Contig13784_at	down	4.74e-20	AT3G27050.1	AK251333.1	Hv.7260
HV_CEb0022F16r2_at	up	5.48e-20	AT3G27200.1	BE422246.1	Hv.22283
Contig841_x_at	down	4.74e-20	AT3G27690.1	BE422247.1	Hv.22986
Contig4969_at	up	5.48e-20	AT3G27740.2	DN178364.1	Hv.14305
Contig4679_s_at	down	4.74e-20	AT3G27820.1	BF624105.2	Hv.23132
Contig8125_at	down	4.74e-20	AT3G27850.1	BE559250.2	Hv.3396
Contig8967_at	down	1.22e-05	AT3G27925.2	BE215629.2	Hv.26282
Contig15302_at	down	4.74e-20	AT3G28200.1	AK251537.1	Hv.19860
Contig21083_at	up	5.48e-20	AT3G29034.1	CB879186.1	Hv.8160
Contig11363_at	down	4.74e-20	AT3G29185.2	BF622737.2	Hv.9585
Contig16368_at	down	4.74e-20	AT3G29320.1	AV918624.1	Hv.31665
Contig2148_at	up	5.48e-20	AT3G29360.2	AK250405.1	Hv.3029
Contig11411_at	down	4.74e-20	AT3G32930.2	BJ448913.1	Hv.5605
Contig8154_at	up	4.47e-05	AT3G43520.1	BJ470033.1	Hv.8431
Contig415_s_at	up	5.48e-20	AT3G44110.1	AK250598.1	Hv.315
EBan01_SQ005_B08_at	up	4.69e-05	AT3G44190.2	EX590431.1	Hv.28216
Contig6733_at	up	5.48e-20	AT3G44720.1	BE060844.2	Hv.8004
Contig7359_at	up	0.000752066	AT3G44880.1	BM816476.1	Hv.23597
Contig2306_s_at	up	5.48e-20	AT3G45140.1	AJ507213.1	Hv.21842
Contig6517_at	down	4.74e-20	AT3G46970.1	FN179401.1	Hv.4591
HVSMEn0020J05f_x_at	down	4.74e-20	AT3G47470.1	BE422121.1	Hv.3616
Contig3608_at	up	5.48e-20	AT3G47520.1	DN184894.1	Hv.12991
Contig11867_s_at	down	4.74e-20	AT3G47550.6	AK249556.1	Hv.5612
HV_CEb0015B10r2_at	up	5.48e-20	AT3G47580.1	EX579648.1	Hv.28934
Contig12769_at	down	0.0105723	AT3G47730.1	AK253079.1	Hv.19909
Contig8605_at	up	5.48e-20	AT3G48140.1	BF267839.3	Hv.23542
HK05G21r_s_at	down	4.74e-20	AT3G48420.1	BE214059.2	Hv.22863
Contig2516_at	down	4.74e-20	AT3G48680.1	BG415917.1	Hv.329
Contig11134_at	up	5.48e-20	AT3G48890.1	AK250155.1	Hv.14125
Contig8090_at	up	5.48e-20	AT3G48950.1	BF624075.2	Hv.18161
Contig2364_at	up	5.48e-20	AT3G49010.7	AK249590.1	Hv.481
Contig7325_at	up	5.48e-20	AT3G49080.1	AK249297.1	Hv.5255
Contig10346_at	up	5.48e-20	AT3G49140.1	BE422292.1	Hv.16609
Contig11109_at	down	4.74e-20	AT3G49470.1	BF258228.3	Hv.7582
EBro08_SQ012_M02_at	up	5.48e-20	AT3G49910.1	BF623513.3	Hv.12406
Contig3111_at	down	4.74e-20	AT3G50830.1	BG343566.2	Hv.13323
Contig7643_at	up	5.48e-20	AT3G51000.1	AK250719.1	Hv.11965
Contig11014_at	down	0.000437158	AT3G51130.1	AK253032.1	Hv.20248
Contig7658_at	up	0.000578288	AT3G51610.1	BE412495.1	Hv.1614
Contig4441_at	down	0.00225378	AT3G51730.1	BG343719.1	Hv.2138
Contig4211_at	down	4.74e-20	AT3G51860.1	AK250672.1	Hv.3790
Contig5720_at	down	4.74e-20	AT3G52105.1	BI956449.1	Hv.2185
Contig9829_at	down	0.00489456	AT3G52180.4	BJ468667.1	Hv.26681
Contig10883_at	up	5.48e-20	AT3G52850.1	AK250812.1	Hv.5272
Contig15197_at	up	5.48e-20	AT3G52870.1	BI952690.1	Hv.6478
Contig8191_at	down	0.0137388	AT3G52960.1	BF254835.2	Hv.6930
Contig10268_at	down	2.12e-06	AT3G53130.1	BM816653.1	Hv.19339
Contig11034_at	down	4.74e-20	AT3G53180.1	AK252215.1	Hv.4605
Contig15110_at	down	4.74e-20	AT3G53220.1	AK249290.1	Hv.13994
Contig1805_s_at	up	5.48e-20	AT3G53260.1	AK248831.1	Hv.12739
Contig13981_at	down	4.74e-20	AT3G53390.1	AK251570.1	Hv.14857
Contig12704_at	down	0.0270468	AT3G53470.2	AV923028.1	Hv.4614
Contig67_at	up	5.48e-20	AT3G53740.4	BE421208.1	Hv.26563
Contig3532_at	down	2.12e-06	AT3G53990.1	BE194317.1	Hv.3920
Contig20371_at	up	5.48e-20	AT3G54020.1	CD058383.1	Hv.14785
Contig4193_at	up	5.48e-20	AT3G54110.1	BF623088.2	Hv.23808
Contig14131_at	down	0.000488246	AT3G54350.5	BG342920.1	Hv.7527
Contig7902_at	up	5.48e-20	AT3G54470.1	CV062200.1	Hv.9017
Contig12714_at	down	0.000133208	AT3G55030.1	AK250962.1	Hv.474
Contig8850_at	up	0.00020354	AT3G55220.1	BG414767.1	Hv.3072
Contig7522_s_at	down	4.74e-20	AT3G55330.1	BE214067.1	Hv.6134
Contig1630_at	down	7.69e-05	AT3G55440.1	BI947112.1	Hv.946
Contig10193_at	up	5.48e-20	AT3G55470.2	AK252679.1	Hv.13238
Contig6571_at	down	4.74e-20	AT3G55520.3	BG366150.2	Hv.23214
Contig10009_at	down	4.74e-20	AT3G55760.3	AW983503.1	Hv.9238
Contig2949_s_at	down	4.74e-20	AT3G55800.1	AK250502.1	Hv.26247
Contig16299_at	up	0.0274939	AT3G55960.1	EX585333.1	Hv.12190
Contig13146_at	down	4.74e-20	AT3G56040.1	AW982990.3	Hv.8878
Contig5406_x_at	up	0.000236842	AT3G56190.2	BJ473359.1	Hv.25627
Contig6150_at	down	4.74e-20	AT3G56290.1	AK248806.1	Hv.5076
Contig10284_at	down	4.74e-20	AT3G56310.2	BE437366.1	Hv.6613
Contig19934_at	down	4.74e-20	AT3G56650.1	EX589440.1	Hv.27757
Contig2262_at	down	4.74e-20	AT3G56940.2	BE422363.1	Hv.584
Contig19630_at	down	4.74e-20	AT3G56950.1	CK568060.1	Hv.13190
Contig1639_at	up	5.48e-20	AT3G57240.1	AY612193.1	Hv.27045
Contig5080_at	up	3.57e-05	AT3G57290.1	AK248939.1	Hv.13337
Contig6363_at	up	5.48e-20	AT3G57450.1	BQ765882.1	Hv.17408
Contig2609_at	up	5.48e-20	AT3G57490.1	BE420654.1	Hv.22921
HVSMEb0017B20r2_at	down	4.74e-20	AT3G57540.1	BE421565.1	Hv.9210
Contig6154_s_at	up	0.000458422	AT3G59140.1	DN158502.1	Hv.14369
Contig8794_s_at	down	4.74e-20	AT3G59310.3	DN189516.1	Hv.14171
Contig1561_at	up	5.48e-20	AT3G59540.1	CV062695.1	Hv.13385
Contig9626_at	up	1.23e-05	AT3G60360.1	AK249302.1	Hv.2930
Contig12233_at	down	4.74e-20	AT3G60530.1	AK251711.1	Hv.8813
Contig9709_s_at	up	5.48e-20	AT3G60800.1	BQ766398.1	Hv.7005
Contig1369_s_at	up	5.48e-20	AT3G61110.1	BQ762936.1	Hv.8049
Contig7832_at	down	4.74e-20	AT3G61130.1	AK249738.1	Hv.17269
Contig2940_s_at	up	5.48e-20	AT3G62400.1	BM816646.1	Hv.20721
Contig3354_s_at	down	4.74e-20	AT3G62410.1	BE422357.1	Hv.705
Contig2000_at	up	5.48e-20	AT3G62870.1	AK250337.1	Hv.26150
Contig13597_at	down	4.2e-06	AT3G62910.1	AK249938.1	Hv.20188
Contig5004_at	down	4.74e-20	AT3G63190.1	AK249952.1	Hv.3407
Contig466_at	down	4.74e-20	AT3G63490.1	AW982844.3	Hv.7355
Contig17916_at	up	5.48e-20	AT3G63520.1	AK248749.1	Hv.20750
Contig14713_at	up	5.48e-20	AT3G66654.5	AK251835.1	Hv.8788
Contig11386_s_at	down	4.74e-20	AT4G00755.2	AK251705.1	Hv.5341
Contig13457_s_at	down	4.74e-20	AT4G01150.1	BM372576.2	Hv.6568
Contig19697_at	down	4.74e-20	AT4G01650.2	DN157122.1	Hv.10164
Contig7919_at	down	4.74e-20	AT4G01690.1	AV912458.1	Hv.4502
Contig3727_at	up	0.000368534	AT4G02080.1	AK252291.1	Hv.23077
Contig1599_at	up	5.48e-20	AT4G02230.1	BI947325.1	Hv.5592
Contig361_s_at	up	5.48e-20	AT4G02280.1	AK249450.1	Hv.18920
Contig10047_at	down	1.22e-05	AT4G02405.1	AK250254.1	Hv.6028
Contig15303_at	down	0.00130609	AT4G02510.4	EX586951.1	Hv.8768
Contig14788_at	down	0.00896474	AT4G02680.1	FD518412.1	Hv.19267
Contig20316_at	down	4.74e-20	AT4G02725.1	BE454815.3	Hv.773
Contig6416_s_at	down	4.74e-20	AT4G02790.1	BF628878.2	Hv.2203
Contig9255_at	up	5.48e-20	AT4G02860.1	AK252256.1	Hv.13852
Contig20669_at	down	4.74e-20	AT4G03150.1	AK251296.1	Hv.24278
Contig15960_at	down	4.74e-20	AT4G03180.1	AK250235.1	Hv.14828
Contig16917_at	down	4.74e-20	AT4G04350.1	AK252909.1	Hv.16622
Contig8230_at	up	5.48e-20	AT4G04860.1	AK252981.1	Hv.905
Contig17314_at	down	0.00741519	AT4G04955.2	AL504511.1	Hv.1627
Contig24885_at	down	4.74e-20	AT4G05090.2	BJ454670.1	Hv.16636
Contig22270_at	down	0.000124528	AT4G08170.7	BI957032.1	Hv.24971
Contig4131_at	up	5.48e-20	AT4G08390.5	BF256564.3	Hv.883
Contig9317_at	up	5.48e-20	AT4G08520.1	BF621624.1	Hv.11086
Contig9001_at	down	0.000242647	AT4G08810.1	CV055739.1	Hv.4590
Contig19586_at	down	4.74e-20	AT4G08920.1	DQ201165.1	Hv.23600
Contig13417_at	down	4.74e-20	AT4G09040.2	AK248682.1	Hv.9451
Contig7680_at	down	4.74e-20	AT4G09150.1	BF624517.2	Hv.1276
Contig4208_at	down	4.74e-20	AT4G09350.1	DN160061.1	Hv.24856
Contig6108_at	up	5.48e-20	AT4G09510.1	AK252898.1	Hv.17171
Contig5570_s_at	down	4.74e-20	AT4G09890.1	BG343710.2	Hv.3126
Contig10506_at	down	0.00184497	AT4G10000.2	AK249064.1	Hv.20499
Contig624_at	up	5.48e-20	AT4G10260.1	AK250248.1	Hv.26491
Contig4368_at	down	4.74e-20	AT4G10300.1	CA032132.1	Hv.12324
Contig23542_at	down	6.04e-05	AT4G10750.1	CK123203.1	Hv.13276
Contig25102_at	up	5.48e-20	AT4G10840.1	AK249191.1	Hv.19203
Contig12814_at	down	0.00169416	AT4G10925.5	AK248201.1	Hv.8536
Contig330_at	up	5.48e-20	AT4G11220.1	BM816623.1	Hv.1030
Contig11356_at	up	0.0294896	AT4G11630.1	AK249579.1	Hv.6288
Contig3667_s_at	up	5.48e-20	AT4G11650.1	BE420590.1	Hv.12828
Contig9135_at	up	5.48e-20	AT4G11820.3	CB860848.1	Hv.4542
Contig5371_s_at	down	4.74e-20	AT4G12280.1	DN160678.1	Hv.14408
Contig5182_at	up	5.48e-20	AT4G12590.1	AK252254.1	Hv.6205
Contig1904_at	up	5.48e-20	AT4G12770.1	BF065091.1	Hv.16800
Contig22121_at	down	4.74e-20	AT4G13030.2	AK251201.1	Hv.2935
Contig12171_at	down	4.74e-20	AT4G13220.1	BE421180.1	Hv.6622
Contig9230_s_at	down	4.74e-20	AT4G13270.1	FD526410.1	Hv.27867
Contig17452_at	up	5.48e-20	AT4G13780.1	BQ659118.1	Hv.20399
Contig2837_at	up	5.48e-20	AT4G14030.2	BG418752.2	Hv.763
Contig8373_at	down	4.74e-20	AT4G14110.1	AK252027.1	Hv.2242
Contig17925_at	up	0.00872727	AT4G14160.2	AK250454.1	Hv.1304
Contig5603_s_at	down	0.00893419	AT4G14210.3	AY062039.1	Hv.18274
Contig8417_at	down	4.74e-20	AT4G14240.1	BF260940.2	Hv.18383
Contig6857_at	up	0.00311284	AT4G14305.1	AK249255.1	Hv.23913
Contig3108_at	up	5.48e-20	AT4G14420.1	BE420832.1	Hv.30494
Contig22030_at	down	4.74e-20	AT4G14570.1	BF065973.2	Hv.5365
Contig14289_at	up	5.48e-20	AT4G14746.1	BG343733.2	Hv.11556
Contig23320_at	down	4.74e-20	AT4G14870.1	AK251724.1	Hv.10365
Contig1285_s_at	up	5.48e-20	AT4G14880.5	AK248898.1	Hv.23068
Contig8035_at	up	5.48e-20	AT4G14930.1	AK252231.1	Hv.14869
Contig333_M_at	up	5.48e-20	AT4G14960.2	AK251810.1	Hv.23066
Contig12785_x_at	down	4.74e-20	AT4G15440.1	AJ318870.1	Hv.8269
Contig14611_at	down	4.74e-20	AT4G15510.5	AK252670.1	Hv.9496
Contig10248_at	down	4.74e-20	AT4G15770.1	CK125044.1	Hv.6035
Contig17157_at	down	0.0467709	AT4G15900.1	AK252394.1	Hv.1453
Contig2568_x_at	up	5.48e-20	AT4G15910.1	BI952183.1	Hv.23380
Contig5897_at	down	3.37e-05	AT4G15950.1	BI947653.1	Hv.26753
Contig6773_at	up	5.48e-20	AT4G16120.1	AJ495776.1	Hv.20840
Contig8087_at	down	4.74e-20	AT4G16130.1	CK568052.1	Hv.20961
Contig2403_at	down	4.74e-20	AT4G16190.1	FD522660.1	Hv.24086
Contig1936_x_at	up	5.48e-20	AT4G17390.1	BG415099.1	Hv.8978
Contig7399_s_at	down	0.0135807	AT4G17510.1	BE420562.1	Hv.6337
Contig5504_s_at	down	0.0293573	AT4G17790.1	AK249899.1	Hv.6168
Contig18277_at	down	0.000199255	AT4G17940.1	CA009171.1	Hv.6903
Contig15206_at	down	4.74e-20	AT4G17970.1	CD054019.1	Hv.10247
Contig1697_s_at	up	5.48e-20	AT4G18100.1	BE194570.2	Hv.22873
Contig10325_s_at	up	0.0248774	AT4G18230.3	BG344651.2	Hv.2903
Contig13138_at	down	6.04e-05	AT4G18240.1	FN179379.1	Hv.31650
Contig20322_at	down	0.000640071	AT4G18370.1	BE420568.1	Hv.3611
Contig24364_at	down	4.74e-20	AT4G18380.2	BM373015.2	Hv.30572
Contig12844_at	down	0.0260876	AT4G18460.1	BE421559.1	Hv.1430
Contig5341_at	down	4.31e-05	AT4G18480.1	U26545.1	Hv.3648
Contig13188_at	up	5.05e-06	AT4G18640.1	EX588579.1	Hv.20313
Contig5634_at	up	0.0232482	AT4G18910.1	BU974554.1	Hv.13905
Contig10976_at	down	4.74e-20	AT4G18975.2	BJ457123.1	Hv.10625
Contig6947_at	up	0.0151945	AT4G19006.1	AK251386.1	Hv.2294
Contig24302_at	down	4.74e-20	AT4G19100.2	AK249201.1	Hv.26628
Contig4988_at	down	4.74e-20	AT4G19170.1	AK248229.1	Hv.4951
Contig14729_at	up	0.0001566	AT4G19350.1	AK249598.1	Hv.13522
Contig18078_at	down	4.74e-20	AT4G19660.1	BJ453726.1	Hv.8726
Contig8678_at	down	4.74e-20	AT4G19710.1	BE437912.1	Hv.30039
Contig7675_at	up	5.48e-20	AT4G19840.1	AK251269.1	Hv.5804
Contig8904_at	down	0.0113375	AT4G19860.1	AK249979.1	Hv.5782
Contig16025_at	up	5.48e-20	AT4G19900.1	EX580869.1	Hv.19830
Contig4401_at	down	0.0494446	AT4G20150.1	BF631100.2	Hv.712
Contig8398_at	up	5.48e-20	AT4G20980.4	BI950054.1	Hv.5674
Contig12545_at	down	4.74e-20	AT4G21445.1	AK248558.1	Hv.11123
Contig25397_at	up	5.48e-20	AT4G21700.1	BI947775.1	Hv.27968
Contig3807_at	down	4.74e-20	AT4G22220.1	BE196671.3	Hv.17026
Contig9814_at	up	5.48e-20	AT4G23060.1	BF630915.3	Hv.23820
Contig6703_at	up	5.48e-20	AT4G23460.2	BJ483511.1	Hv.10635
HK06I08r_at	up	5.48e-20	AT4G23850.1	BI949399.1	Hv.5648
Contig10803_s_at	down	4.74e-20	AT4G23890.1	AK252469.1	Hv.15538
Contig12512_at	up	0.000570231	AT4G24160.1	BE216568.1	Hv.20173
Contig416_x_at	up	5.48e-20	AT4G24190.2	AK252062.1	Hv.26181
Contig1988_at	down	0.000650177	AT4G24380.6	BF623059.2	Hv.11961
Contig14248_at	up	5.48e-20	AT4G24490.2	BI949726.1	Hv.21529
Contig12234_at	up	5.48e-20	AT4G24550.2	DN157604.1	Hv.14541
Contig2656_at	up	0.0220088	AT4G24690.1	AK250857.1	Hv.3632
Contig9660_at	down	4.74e-20	AT4G24750.1	AK251291.1	Hv.3075
Contig4122_s_at	up	5.48e-20	AT4G24830.1	AK250290.1	Hv.4434
Contig4280_s_at	up	0.000164444	AT4G25030.2	AK248509.1	Hv.3794
Contig2430_at	up	5.48e-20	AT4G25150.1	FD528464.1	Hv.27100
Contig8788_at	down	0.00180513	AT4G25370.1	BI949149.1	Hv.24763
Contig9423_at	down	4.74e-20	AT4G25760.1	DN177288.1	Hv.5099
Contig24273_at	down	4.74e-20	AT4G25910.1	AK252851.1	Hv.3327
Contig10822_at	down	4.74e-20	AT4G26370.1	BE519938.2	Hv.5558
Contig23607_at	down	4.74e-20	AT4G26470.1	AK251289.1	Hv.3256
Contig11138_at	down	0.00755484	AT4G26480.2	AK248866.1	Hv.11771
Contig7324_s_at	down	4.74e-20	AT4G26570.1	AK250924.1	Hv.9057
Contig3904_at	up	5.48e-20	AT4G27070.1	AK248664.1	Hv.26281
Contig11146_at	up	5.48e-20	AT4G27250.1	AK249943.1	Hv.27118
Contig10287_at	down	0.000588235	AT4G27380.1	BM442332.2	Hv.6726
Contig5135_s_at	down	4.74e-20	AT4G27450.1	BE420577.1	Hv.23189
Contig20263_at	down	4.74e-20	AT4G27600.1	BE215099.1	Hv.24468
Contig10850_at	down	4.74e-20	AT4G27800.1	EF446603.1	Hv.6571
Contig18736_at	down	4.74e-20	AT4G27940.1	AJ966348.1	Hv.15194
Contig11912_at	down	4.74e-20	AT4G28080.1	BF265512.3	Hv.2691
Contig12897_at	up	0.000458422	AT4G28600.3	AK251648.1	Hv.9267
Contig7239_s_at	down	4.74e-20	AT4G28660.1	AV909173.1	Hv.24701
Contig950_at	down	4.74e-20	AT4G28750.1	BE420933.1	Hv.3866
Contig8862_at	up	5.48e-20	AT4G28910.3	FD524292.1	Hv.9326
Contig3523_at	up	7.39e-05	AT4G29010.1	AK250218.1	Hv.2678
Contig3659_s_at	down	4.74e-20	AT4G29060.1	AK252976.1	Hv.21518
Contig322_at	down	2.12e-06	AT4G29080.1	AK248358.1	Hv.3617
Contig5661_at	up	5.48e-20	AT4G29490.1	AK249532.1	Hv.24037
Contig6349_at	up	2.55e-06	AT4G29735.1	BM374082.2	Hv.7303
Contig7664_at	down	4.74e-20	AT4G30480.2	AK250340.1	Hv.9599
Contig6674_at	up	0.0156443	AT4G30810.1	X78878.1	Hv.20688
Contig12434_at	up	7.59e-05	AT4G30930.1	AV921874.1	Hv.10599
Contig12765_at	down	0.000333942	AT4G31115.1	BG344028.2	Hv.7172
Contig11195_at	down	4.74e-20	AT4G31150.4	BF255714.2	Hv.24009
Contig4534_s_at	up	5.48e-20	AT4G31490.3	EX580763.1	Hv.28784
Contig7143_s_at	down	4.74e-20	AT4G31530.1	AK251980.1	Hv.6208
Contig13243_s_at	down	4.74e-20	AT4G31850.1	AV943116.1	Hv.5546
Contig651_at	down	0.00174315	AT4G31990.2	CK125250.1	Hv.23278
Contig835_s_at	down	4.74e-20	AT4G32260.1	BE420982.1	Hv.6830
Contig18914_at	up	5.48e-20	AT4G32300.1	CK567074.1	Hv.13021
Contig825_s_at	down	4.74e-20	AT4G32320.1	AK250718.1	Hv.24105
Contig17887_at	down	2.12e-06	AT4G32551.1	EX586571.1	Hv.19772
Contig16053_at	down	4.74e-20	AT4G32915.1	BF064857.2	Hv.769
Contig2779_at	down	4.74e-20	AT4G32940.1	FR696365.1	Hv.5684
Contig12759_at	down	0.00112544	AT4G33030.1	AK249402.1	Hv.20551
Contig12323_at	down	4.74e-20	AT4G33110.2	BJ467025.1	Hv.2800
Contig11726_at	down	0.00212142	AT4G33140.1	AV921552.1	Hv.1595
Contig7064_s_at	down	4.74e-20	AT4G33150.3	AJ508229.2	Hv.20906
Contig25993_at	up	0.000591667	AT4G33360.1	EX573542.1	Hv.13977
Contig8530_at	down	4.74e-20	AT4G33410.1	AK252931.1	Hv.10760
Contig18925_at	down	4.74e-20	AT4G33480.1	BE193795.2	Hv.18921
Contig6380_at	up	5.48e-20	AT4G33490.2	AF017430.1	Hv.204
Contig4834_s_at	up	5.48e-20	AT4G33640.1	BF623493.2	Hv.3678
Contig10498_at	down	4.74e-20	AT4G33670.1	DQ456874.1	Hv.9589
Contig20645_at	down	0.0136078	AT4G33760.2	BG299806.1	Hv.8080
Contig9789_s_at	down	0.0225265	AT4G34030.1	BF616473.3	Hv.18466
Contig17805_at	down	4.74e-20	AT4G34090.1	BJ455732.1	Hv.14098
Contig11092_at	down	4.74e-20	AT4G34190.1	AV941791.1	Hv.5524
Contig7019_at	up	0.00166534	AT4G34270.1	AW982607.2	Hv.10899
Contig19707_at	down	0.000588235	AT4G34290.1	BQ760296.1	Hv.30829
Contig7764_at	up	5.48e-20	AT4G34450.1	CK566235.1	Hv.14677
Contig7594_at	down	4.2e-06	AT4G34490.1	AK252556.1	Hv.1592
Contig733_at	up	5.48e-20	AT4G34670.1	AK249049.1	Hv.5505
Contig6992_at	up	5.48e-20	AT4G34710.2	AK249293.1	Hv.23812
Contig2868_at	down	0.00304515	AT4G35000.1	AK250487.1	Hv.19475
Contig6132_at	down	4.74e-20	AT4G35300.5	EX589892.1	Hv.12242
baal21h16_at	up	5.48e-20	AT4G35310.2	AK249361.1	Hv.7925
Contig11001_at	down	0.000216667	AT4G35450.4	BI952343.1	Hv.2734
Contig10927_at	up	5.48e-20	AT4G35850.1	BI948484.1	Hv.20047
Contig8498_at	down	4.74e-20	AT4G36390.1	AK250170.1	Hv.24104
Contig10738_at	down	4.74e-20	AT4G36530.1	AK252543.1	Hv.16663
Contig16772_at	up	0.0363904	AT4G36790.1	AK250076.1	Hv.18287
Contig3079_at	up	5.48e-20	AT4G36800.2	BE420755.1	Hv.5499
Contig12054_at	up	5.48e-20	AT4G36810.1	BF065275.3	Hv.6873
Contig20846_at	up	0.000257642	AT4G36860.1	AK250393.1	Hv.15069
Contig3112_at	down	4.74e-20	AT4G37220.1	AK251160.1	Hv.23738
Contig14714_at	up	5.48e-20	AT4G37640.1	AJ310840.1	Hv.192
Contig13186_at	down	0.000989492	AT4G37670.2	BE559463.2	Hv.479
Contig11013_at	down	4.74e-20	AT4G37925.1	BI952770.1	Hv.3332
Contig1824_s_at	down	4.74e-20	AT4G37930.1	AK249685.1	Hv.3767
Contig13997_at	down	4.74e-20	AT4G37970.1	AK250048.1	Hv.13135
Contig5766_at	down	4.74e-20	AT4G38160.4	AK252641.1	Hv.17567
Contig4883_at	up	0.0289012	AT4G38220.1	BE420992.1	Hv.5352
Contig15789_at	up	0.00279216	AT4G38240.3	CB859644.1	Hv.27004
rbasd17i02_s_at	down	4.74e-20	AT4G38970.1	BI953693.1	Hv.5792
Contig2402_s_at	down	0.00210491	AT4G39090.1	AM941116.1	Hv.3791
S0000700005B03F2_at	up	0.0144408	AT4G39220.2	BF261405.2	Hv.4895
Contig16381_at	down	4.74e-20	AT4G39230.1	BG415915.1	Hv.6888
Contig20411_at	down	4.74e-20	AT4G39330.1	AK249707.1	Hv.15840
Contig23874_at	down	0.0116583	AT4G39470.1	AK250948.1	Hv.15067
Contig5976_s_at	up	0.0282904	AT4G39520.1	AK250273.1	Hv.1866
Contig5255_at	up	5.48e-20	AT4G39660.2	BG416136.1	Hv.6158
Contig23996_at	down	4.74e-20	AT4G39970.1	EX586177.1	Hv.28383
Contig9681_at	up	5.48e-20	AT5G01180.3	BI956939.1	Hv.5893
Contig5344_at	down	0.00208475	AT5G01220.1	AK252646.1	Hv.5844
Contig10523_at	down	4.74e-20	AT5G01400.2	BG366088.1	Hv.9658
Contig1888_at	down	4.74e-20	AT5G01530.1	BE422166.1	Hv.21411
Contig20462_at	up	0.00464751	AT5G01960.1	BE194305.3	Hv.29976
Contig5580_s_at	up	5.48e-20	AT5G01990.1	AK251406.1	Hv.2952
Contig10237_s_at	down	4.74e-20	AT5G02120.1	BF627386.1	Hv.407
Contig10904_at	down	0.0345468	AT5G02270.1	AK252596.1	Hv.4984
Contig43_at	up	5.48e-20	AT5G02450.1	CV062908.1	Hv.8084
rbaal31o06_s_at	down	4.74e-20	AT5G02490.1	CK569926.1	Hv.13009
Contig326_x_at	up	5.48e-20	AT5G02500.2	BG344129.1	Hv.26102
Contig6072_at	up	5.48e-20	AT5G02740.1	AK251735.1	Hv.3530
Contig9376_at	down	4.74e-20	AT5G02810.1	AK250331.1	Hv.21000
Contig22282_at	down	4.74e-20	AT5G02830.1	BJ453743.1	Hv.10349
Contig12906_at	down	4.74e-20	AT5G02880.1	BG344424.1	Hv.8901
Contig13151_at	up	5.48e-20	AT5G03160.1	AK248907.1	Hv.20564
Contig11782_s_at	up	0.000468085	AT5G03460.1	EH091112.1	Hv.447
Contig21869_at	down	4.74e-20	AT5G03600.2	BU989962.1	Hv.29597
Contig7407_at	down	4.74e-20	AT5G03900.2	BE420750.1	Hv.9205
Contig12022_at	down	4.74e-20	AT5G03940.1	BJ458511.1	Hv.8730
Contig4570_s_at	down	8.25e-05	AT5G04590.1	BF262002.2	Hv.26225
Contig2345_s_at	up	5.48e-20	AT5G04800.4	BG343652.2	Hv.22998
Contig16998_at	up	5.48e-20	AT5G04870.1	EX573224.1	Hv.28797
Contig13009_at	down	4.74e-20	AT5G04900.1	EX575870.1	Hv.13895
Contig3621_at	up	5.48e-20	AT5G05010.2	AK249129.1	Hv.2720
Contig7166_s_at	down	0.0100175	AT5G05170.1	AY483151.1	Hv.5283
Contig7663_at	up	5.48e-20	AT5G05580.1	BJ458760.1	Hv.11136
Contig3498_at	up	0.00755224	AT5G06360.1	AK251503.1	Hv.499
Contig12935_at	down	0.000217712	AT5G06580.1	BI951173.1	Hv.16844
HVSMEc0015C10r2_at	down	4.2e-06	AT5G06950.5	DN178582.1	Hv.16466
Contig11990_at	down	0.00328167	AT5G07270.1	AL504784.1	Hv.24225
Contig4928_at	up	5.48e-20	AT5G07440.2	BI949460.1	Hv.4066
Contig10618_at	down	0.000124528	AT5G07710.1	BI957764.1	Hv.11064
Contig17552_at	down	0.0132757	AT5G07740.2	BI952391.1	Hv.30692
Contig5806_at	up	0.000334773	AT5G08040.1	BQ764573.1	Hv.24014
HVSMEm0005J13r2_at	up	5.48e-20	AT5G08080.4	AK252235.1	Hv.9292
Contig16071_at	down	4.74e-20	AT5G08391.1	AK249084.1	Hv.23822
Contig20352_at	down	4.2e-06	AT5G08450.3	BI955845.1	Hv.18090
Contig14119_at	down	0.010301	AT5G08520.1	BQ459970.1	Hv.20159
Contig3010_s_at	up	5.48e-20	AT5G08570.3	AK248178.1	Hv.2868
Contig12896_at	down	0.000506306	AT5G08630.3	BF622773.2	Hv.19372
Contig7957_at	up	0.000213656	AT5G09260.1	BG345075.2	Hv.10908
Contig6375_s_at	up	0.017164	AT5G09900.2	AK252411.1	Hv.11048
Contig11712_at	up	5.48e-20	AT5G10070.2	BJ481105.1	Hv.3588
Contig1551_s_at	up	5.48e-20	AT5G10360.1	AK249430.1	Hv.26472
Contig4580_at	down	4.74e-20	AT5G10650.2	AK249589.1	Hv.5249
Contig5767_at	up	0.0243614	AT5G10780.1	AK250570.1	Hv.760
Contig6113_at	up	5.48e-20	AT5G10920.1	BI948238.1	Hv.2034
Contig12772_s_at	down	4.2e-06	AT5G10940.2	BE194384.2	Hv.9233
Contig136_s_at	up	5.48e-20	AT5G10980.1	BG345058.1	Hv.26069
Contig9780_at	up	5.48e-20	AT5G11040.1	BG343332.1	Hv.20727
Contig15369_at	down	4.74e-20	AT5G11260.1	BU999546.1	Hv.6541
Contig24976_at	down	4.74e-20	AT5G11270.1	BF266995.2	Hv.20148
Contig9828_at	up	0.000124153	AT5G11340.1	AK249384.1	Hv.3180
Contig2474_at	down	4.74e-20	AT5G11420.1	AK252441.1	Hv.23196
Contig10700_at	down	4.74e-20	AT5G11930.1	BG366947.1	Hv.2237
Contig9009_at	up	5.48e-20	AT5G12410.1	AK248591.1	Hv.7571
Contig13842_at	up	5.48e-20	AT5G13160.1	BI946619.1	Hv.20720
Contig1536_at	up	5.48e-20	AT5G13490.2	CA015584.1	Hv.18151
Contig7901_at	down	1.22e-05	AT5G13640.2	BE231081.2	Hv.6187
Contig9883_at	down	0.00283752	AT5G14140.1	AV935405.1	Hv.4966
Contig5526_s_at	down	4.74e-20	AT5G14320.1	BF260495.2	Hv.27801
Contig11103_at	up	5.48e-20	AT5G14420.4	BF621027.3	Hv.3822
Contig4316_at	up	5.48e-20	AT5G14520.1	BE215026.1	Hv.2727
Contig13474_at	down	4.74e-20	AT5G14660.3	BE216466.2	Hv.8994
Contig6356_at	down	1.81e-05	AT5G14680.1	AK251971.1	Hv.857
Contig897_s_at	down	0.000131579	AT5G14740.9	L36959.1	Hv.22899
Contig17768_at	up	5.48e-20	AT5G14760.1	AK252861.1	Hv.26265
Contig6120_at	up	5.48e-20	AT5G14790.1	AK251341.1	Hv.6223
Contig14698_at	down	4.74e-20	AT5G15070.7	CK569475.1	Hv.5344
Contig1811_at	up	5.48e-20	AT5G15200.1	EX575973.1	Hv.28895
Contig450_at	down	4.74e-20	AT5G15330.1	BF621610.2	Hv.30251
Contig14699_at	up	0.00255138	AT5G15540.1	CD663508.1	Hv.12540
Contig18844_at	up	5.48e-20	AT5G15640.1	AK249447.1	Hv.14750
Contig1642_at	up	5.48e-20	AT5G15650.1	AK251667.1	Hv.22919
Contig14861_at	down	4.74e-20	AT5G16010.1	AV910132.1	Hv.9357
Contig17954_at	up	5.48e-20	AT5G16120.3	BI952075.1	Hv.8966
Contig8310_at	up	5.48e-20	AT5G16510.2	AK251821.1	Hv.5799
Contig13883_at	down	2.12e-06	AT5G16650.1	AK252083.1	Hv.14024
Contig23488_at	up	0.00448077	AT5G17010.4	AK249951.1	Hv.21068
Contig1385_at	up	5.48e-20	AT5G17330.1	BG300561.1	Hv.23516
Contig3972_at	up	0.000104545	AT5G17770.1	AK252585.1	Hv.5706
Contig12838_at	up	5.48e-20	AT5G18070.1	BG369478.2	Hv.20453
Contig8063_at	down	4.74e-20	AT5G18100.1	BG414249.2	Hv.5818
Contig15607_at	down	6.28e-06	AT5G18130.1	AK249655.1	Hv.26259
Contig6870_at	down	4.74e-20	AT5G18170.1	AK250091.1	Hv.3660
Contig8505_s_at	up	5.48e-20	AT5G18280.1	AK249501.1	Hv.12337
Contig25252_at	up	5.48e-20	AT5G18480.1	DN156426.1	Hv.14759
Contig9211_at	down	4.74e-20	AT5G18640.3	BJ486200.1	Hv.21633
Contig9891_at	down	0.000921053	AT5G19150.2	DN159644.1	Hv.16734
Contig5267_at	down	2.12e-06	AT5G19220.1	FN179373.1	Hv.2373
Contig8363_at	down	2.12e-06	AT5G19750.1	AV935614.1	Hv.5963
Contig22418_at	down	8.32e-06	AT5G19780.1	BJ479026.1	Hv.91
Contig13888_at	down	4.74e-20	AT5G19940.1	BE422132.1	Hv.15605
Contig5309_at	down	0.00689968	AT5G20060.4	AK252065.1	Hv.7340
Contig12088_at	down	4.74e-20	AT5G20270.1	AK248609.1	Hv.1091
Contig6291_at	up	0.0004862	AT5G20500.1	BG299877.1	Hv.23835
Contig10280_at	down	4.74e-20	AT5G20510.2	BU967552.1	Hv.25217
Contig2768_s_at	down	4.74e-20	AT5G20630.1	BE421572.1	Hv.22834
Contig5265_at	up	5.48e-20	AT5G20890.1	AK249814.1	Hv.6194
Contig15900_at	down	4.74e-20	AT5G21060.1	AK250726.1	Hv.26498
Contig4826_at	down	0.00669156	AT5G21150.1	CD663310.1	Hv.25746
Contig9026_at	up	0.000158129	AT5G21160.2	FD518802.1	Hv.19603
Contig7534_at	down	4.31e-05	AT5G21326.1	BE558386.1	Hv.3718
Contig13431_at	down	4.74e-20	AT5G21930.3	CD058399.1	Hv.13134
Contig9016_at	down	4.74e-20	AT5G22070.1	BF623458.3	Hv.6928
Contig8996_s_at	up	5.48e-20	AT5G22280.1	AK249699.1	Hv.10696
Contig9065_at	up	0.000158129	AT5G22330.1	BU985325.1	Hv.11317
Contig19361_at	down	4.74e-20	AT5G22340.1	AK250832.1	Hv.19394
Contig14111_at	up	5.48e-20	AT5G22480.1	CV054693.1	Hv.11871
HA03B03u_at	down	2e-05	AT5G22880.1	AW982513.3	Hv.26040
Contig16985_at	down	4.74e-20	AT5G23370.1	AK248577.1	Hv.1872
Contig19347_at	up	5.48e-20	AT5G23395.1	AK252875.1	Hv.20119
Contig12506_at	up	5.48e-20	AT5G23450.5	FD523765.1	Hv.9566
Contig13116_s_at	down	4.74e-20	AT5G23490.4	EX583528.1	Hv.28337
Contig7598_at	up	5.48e-20	AT5G23520.2	AK251663.1	Hv.3513
Contig9086_at	up	5.48e-20	AT5G23670.2	AK250579.1	Hv.11007
Contig13314_at	down	4.74e-20	AT5G23760.1	CA592567.1	Hv.8461
Contig13086_s_at	down	4.74e-20	AT5G23960.2	BE213874.2	Hv.5139
Contig8905_at	up	5.48e-20	AT5G24090.1	AL450587.1	Hv.3119
Contig1808_at	down	4.74e-20	AT5G24300.2	FN179374.1	Hv.12687
Contig10265_at	down	4.74e-20	AT5G24340.1	AV922543.1	Hv.4343
Contig4873_s_at	down	4.74e-20	AT5G24490.1	BE421580.1	Hv.23444
Contig10721_at	up	5.48e-20	AT5G24520.4	BI946958.1	Hv.10825
Contig11212_at	up	5.48e-20	AT5G24530.1	BG415909.2	Hv.27732
Contig8394_at	up	5.48e-20	AT5G24690.1	AK248573.1	Hv.1311
Contig15192_s_at	up	1.23e-05	AT5G24810.1	AK248949.1	Hv.21213
Contig24757_at	down	4.74e-20	AT5G24850.1	CK568614.1	Hv.12961
Contig11894_at	down	4.74e-20	AT5G25360.3	AK251668.1	Hv.3628
Contig4130_at	up	5.48e-20	AT5G25757.1	AK249330.1	Hv.2732
Contig10971_at	down	4.74e-20	AT5G25880.1	AK250093.1	Hv.10733
Contig6253_at	up	5.48e-20	AT5G26030.2	AK251553.1	Hv.20946
Contig14190_at	down	4.74e-20	AT5G26667.1	AK249426.1	Hv.8344
Contig4539_at	up	5.48e-20	AT5G26830.1	BG368134.1	Hv.23377
Contig21604_at	down	4.74e-20	AT5G27380.1	DQ291128.1	Hv.15705
Contig10942_at	down	2e-05	AT5G27560.4	CK568484.1	Hv.3108
Contig6112_at	up	5.48e-20	AT5G27700.1	BM370891.2	Hv.4192
Contig6506_s_at	down	0.0293278	AT5G27740.1	BE060947.2	Hv.2823
HV09K10u_at	up	0.0104022	AT5G28060.1	BI960762.1	Hv.6045
Contig2795_s_at	up	5.48e-20	AT5G28220.1	DN185925.1	Hv.2333
Contig8538_at	down	4.74e-20	AT5G28770.1	CK566386.1	Hv.12924
Contig428_at	down	4.74e-20	AT5G30510.1	AK249382.1	Hv.23075
Contig9121_at	up	0.00720865	AT5G33320.1	BJ473630.1	Hv.2518
Contig9618_s_at	down	4.74e-20	AT5G34850.1	BM373422.2	Hv.18229
Contig14258_at	down	4.74e-20	AT5G35100.3	AK251001.1	Hv.5388
Contig26452_at	down	4.74e-20	AT5G35170.1	CK567204.1	Hv.6563
Contig21178_at	down	0.00167586	AT5G35560.1	CD056277.1	Hv.21052
Contig5934_s_at	up	5.48e-20	AT5G35620.3	AK252159.1	Hv.2466
Contig14948_at	up	0.00678531	AT5G35730.1	AK248801.1	Hv.26174
Contig9579_at	down	4.74e-20	AT5G35840.1	AF406643.1	Hv.4274
Contig10045_at	down	4.74e-20	AT5G35970.1	AV945719.1	Hv.1907
Contig16534_at	down	4.74e-20	AT5G36250.1	BJ475231.1	Hv.9436
Contig14363_at	up	5.48e-20	AT5G36290.2	AL506970.1	Hv.2614
Contig588_at	down	4.74e-20	AT5G36790.3	AK251270.1	Hv.12795
Contig5941_at	up	3.79e-05	AT5G37770.2	BE215162.1	Hv.3878
HVSMEa0011D13r2_at	down	4.74e-20	AT5G38410.2	BE421203.1	Hv.23748
rbaal18e24_s_at	up	2.2e-05	AT5G38470.1	AK252972.1	Hv.3493
Contig17478_at	up	5.48e-20	AT5G38530.1	AK248155.1	Hv.18293
Contig11391_at	up	3.79e-05	AT5G38630.1	BE454623.3	Hv.4560
Contig3270_s_at	down	2.12e-06	AT5G38660.1	AK249127.1	Hv.6313
Contig8001_at	down	7.51e-05	AT5G38820.2	DN189344.1	Hv.17767
Contig15587_at	down	4.74e-20	AT5G39210.1	AK248774.1	Hv.7552
HU08D12u_at	down	0.0106302	AT5G39380.5	AK252378.1	Hv.15580
Contig17181_at	up	0.000649378	AT5G39590.1	BI779616.2	Hv.6974
Contig9561_at	down	4.74e-20	AT5G39790.3	AK252768.1	Hv.21363
Contig10157_at	down	0.0131232	AT5G40160.1	AK248946.1	Hv.6648
Contig26179_at	down	4.74e-20	AT5G40640.1	CK567938.1	Hv.20172
Contig3308_at	up	5.48e-20	AT5G40760.2	BI951773.1	Hv.20077
Contig1890_at	up	0.000573222	AT5G40770.1	BE422250.1	Hv.2436
Contig8436_at	down	0.000216667	AT5G40950.1	BG300963.1	Hv.1110
Contig12580_at	down	4.74e-20	AT5G41761.1	BI960586.1	Hv.12923
Contig9125_at	down	4.74e-20	AT5G42070.1	AK250120.1	Hv.3325
Contig14805_at	up	5.48e-20	AT5G42090.1	BJ462655.1	Hv.21028
Contig394_at	down	4.74e-20	AT5G42850.2	CB869045.1	Hv.11480
Contig12539_s_at	down	4.74e-20	AT5G43050.1	AK250986.1	Hv.9553
Contig11094_at	down	4.74e-20	AT5G43500.2	AK248432.1	Hv.15634
Contig6398_at	up	5.48e-20	AT5G43810.4	EX583738.1	Hv.27950
Contig11145_at	down	4.74e-20	AT5G43850.1	BF260947.2	Hv.6653
Contig5356_s_at	up	0.00076749	AT5G43960.1	AK250009.1	Hv.3918
Contig1503_s_at	up	5.48e-20	AT5G44340.1	AM502855.1	Hv.24514
Contig9951_s_at	down	4.74e-20	AT5G44650.1	AK252748.1	Hv.2339
Contig12833_at	down	4.74e-20	AT5G45040.1	AK251233.1	Hv.18008
Contig14067_at	down	4.74e-20	AT5G45275.1	BJ552531.1	Hv.20535
Contig5120_at	down	0.043556	AT5G45390.1	AK252574.1	Hv.5523
Contig11817_at	up	0.0123413	AT5G45590.1	GH222721.1	Hv.6911
Contig1818_at	up	5.48e-20	AT5G45775.2	DN183737.1	Hv.14176
Contig11313_at	down	4.74e-20	AT5G45820.1	BJ475981.1	Hv.6354
Contig8616_at	down	2.12e-06	AT5G45890.1	AM941123.1	Hv.12381
Contig7809_at	down	4.74e-20	AT5G46030.3	AK249314.1	Hv.4866
Contig6642_at	up	5.48e-20	AT5G46290.1	AK249874.1	Hv.4576
Contig2291_at	up	5.48e-20	AT5G46630.1	AK251739.1	Hv.1905
Contig3116_at	up	0.038727	AT5G47030.1	BG344654.1	Hv.26119
Contig9941_at	down	0.0183491	AT5G47060.2	BE060756.2	Hv.8931
Contig7628_at	down	2.12e-06	AT5G47390.1	DN157888.1	Hv.14755
Contig1308_at	down	0.0487204	AT5G47450.1	AK250814.1	Hv.24633
Contig9391_at	up	0.0182469	AT5G47710.4	AK252738.1	Hv.6997
Contig16599_at	down	4.74e-20	AT5G47790.1	AK250781.1	Hv.20723
Contig9902_at	down	4.74e-20	AT5G47840.1	AK252164.1	Hv.22722
Contig4655_at	down	8.32e-06	AT5G47890.1	BF259980.3	Hv.6499
Contig5444_s_at	down	4.74e-20	AT5G48150.4	BE421597.1	Hv.5222
Contig10765_at	up	0.000885481	AT5G48300.1	AK253094.1	Hv.3227
Contig19089_at	up	5.48e-20	AT5G48380.1	AK250783.1	Hv.20964
Contig1690_s_at	down	2.12e-06	AT5G48570.1	BM817140.1	Hv.7211
Contig17236_at	down	4.74e-20	AT5G48960.1	BJ446984.1	Hv.19384
Contig14749_at	up	5.15e-05	AT5G49210.2	CK125215.1	Hv.19937
Contig12804_at	down	4.74e-20	AT5G49430.2	FD522379.1	Hv.9001
Contig5040_at	up	5.48e-20	AT5G49460.2	AK249710.1	Hv.4574
Contig9935_at	up	0.0453345	AT5G49510.2	BF626306.2	Hv.11940
Contig18871_at	down	0.0131232	AT5G49570.1	AV835569.1	Hv.16669
Contig5033_at	up	7.18e-05	AT5G49650.1	BE420701.1	Hv.6277
Contig4366_at	down	0.000197761	AT5G49810.1	GH212631.1	Hv.10230
Contig19428_at	down	0.0079066	AT5G49880.1	EX585497.1	Hv.25510
rbaal30i24_at	down	0.0487204	AT5G49890.1	AK248202.1	Hv.4869
Contig4673_at	down	0.0285931	AT5G49910.1	BF623052.2	Hv.5821
Contig8838_at	down	4.74e-20	AT5G50100.1	AW983382.1	Hv.6634
Contig16958_at	down	4.74e-20	AT5G50280.1	BG418743.1	Hv.9494
Contig3681_x_at	up	5.48e-20	AT5G50460.1	CV059728.1	Hv.25782
rbaal21l22_s_at	down	4.74e-20	AT5G51110.2	AK248851.1	Hv.11204
Contig6559_at	down	0.0131232	AT5G51440.1	AK250452.1	Hv.26680
Contig4730_at	up	5.48e-20	AT5G51570.1	AK248150.1	Hv.20846
Contig14376_at	down	4.74e-20	AT5G51720.1	AV910443.1	Hv.7872
Contig13144_at	up	5.48e-20	AT5G52340.1	BI948098.1	Hv.6155
Contig9582_at	down	4.74e-20	AT5G52970.2	CK566778.1	Hv.12949
Contig11516_at	up	0.00278978	AT5G53000.1	AK248835.1	Hv.11046
Contig4095_s_at	up	5.48e-20	AT5G53120.5	FD522547.1	Hv.6466
Contig14052_at	up	0.00101423	AT5G53130.1	AK250289.1	Hv.20934
Contig21245_at	down	4.31e-05	AT5G53450.2	BG416102.1	Hv.12963
Contig9613_at	down	2.12e-06	AT5G53490.2	BJ460313.1	Hv.9690
rbaal1h20_s_at	down	4.74e-20	AT5G53580.1	AK251226.1	Hv.5057
Contig14594_at	up	5.48e-20	AT5G54080.2	AK250634.1	Hv.8867
Contig636_at	down	4.74e-20	AT5G54270.1	BE421610.1	Hv.637
Contig12140_at	up	5.48e-20	AT5G54440.2	AK252415.1	Hv.15720
Contig21054_at	up	0.00309747	AT5G54500.1	AK252509.1	Hv.6039
Contig6148_at	down	4.74e-20	AT5G54600.1	AK250479.1	Hv.20678
Contig3101_s_at	up	5.48e-20	AT5G54750.1	BF267531.2	Hv.2943
Contig4859_at	up	0.000329004	AT5G54855.1	BI956398.1	Hv.23504
Contig18763_at	up	5.48e-20	AT5G54860.1	AK249196.1	Hv.19197
Contig10818_at	up	0.0102015	AT5G55610.1	DN184998.1	Hv.11150
Contig21982_at	down	4.74e-20	AT5G55630.2	BJ471848.1	Hv.10418
Contig23998_at	down	4.74e-20	AT5G55710.1	BJ452554.1	Hv.10335
Contig8815_at	up	0.0001566	AT5G55940.1	BE412989.1	Hv.1538
Contig13786_at	up	0.00862825	AT5G56020.2	EX581399.1	Hv.28102
Contig5440_at	up	5.48e-20	AT5G56170.1	AK249164.1	Hv.2711
Contig16121_at	down	4.74e-20	AT5G56460.1	AK251967.1	Hv.5218
Contig12919_s_at	down	4.74e-20	AT5G56550.1	BI948326.1	Hv.9241
Contig6018_at	up	5.48e-20	AT5G56580.1	AK250233.1	Hv.6617
EBro02_SQ004_D07_at	up	0.0201337	AT5G56670.1	BQ762556.1	Hv.8036
Contig14290_at	down	4.74e-20	AT5G57030.1	BE456098.3	Hv.20707
Contig15181_at	down	4.74e-20	AT5G57170.1	AK250887.1	Hv.19725
Contig4119_at	down	4.74e-20	AT5G57330.1	BE195250.2	Hv.2013
Contig9292_at	down	4.74e-20	AT5G57880.1	FD528575.1	Hv.19176
Contig5765_at	down	0.0284887	AT5G58230.1	CB863860.1	Hv.11786
Contig5001_s_at	up	2.55e-06	AT5G58375.1	DN180977.1	Hv.8111
Contig13973_at	down	4.74e-20	AT5G58380.1	AK252590.1	Hv.4067
Contig13354_at	up	5.48e-20	AT5G58450.2	AK251776.1	Hv.26008
Contig5611_at	up	0.000708075	AT5G58590.1	AK252194.1	Hv.23232
Contig11835_at	up	5.48e-20	AT5G58950.1	AK248260.1	Hv.19173
Contig6814_at	down	0.00388206	AT5G59140.1	AK249879.1	Hv.27562
Contig1024_at	up	5.48e-20	AT5G59240.1	AK251391.1	Hv.3989
Contig871_s_at	down	4.74e-20	AT5G59310.1	BE422302.1	Hv.3447
Contig17270_s_at	down	4.74e-20	AT5G59400.1	CD054341.1	Hv.12971
Contig9911_s_at	down	4.74e-20	AT5G59410.1	BG343491.2	Hv.5965
Contig16217_at	up	5.48e-20	AT5G59440.2	AK251600.1	Hv.25089
Contig12677_at	down	4.74e-20	AT5G59770.1	BU996198.1	Hv.7551
Contig2521_s_at	up	5.48e-20	AT5G59850.1	BI777630.2	Hv.8493
Contig86_at	down	4.74e-20	AT5G60360.1	BE422216.1	Hv.23165
Contig6428_s_at	down	4.74e-20	AT5G60540.1	BG416342.1	Hv.5532
Contig3822_at	down	4.74e-20	AT5G60600.1	AK250444.1	Hv.456
Contig3165_at	up	5.48e-20	AT5G60860.1	AK250952.1	Hv.13945
Contig4498_at	up	5.48e-20	AT5G60980.3	BE420589.1	Hv.2496
Contig12026_at	up	5.48e-20	AT5G61210.2	AY247208.1	Hv.22287
Contig9603_at	up	5.48e-20	AT5G61230.1	AK252386.1	Hv.11329
Contig11872_at	up	5.48e-20	AT5G61380.1	BF260830.2	Hv.19759
Contig2205_s_at	down	0.00614495	AT5G61410.2	AK249983.1	Hv.23490
Contig25937_at	down	4.74e-20	AT5G61460.1	BJ466871.1	Hv.9913
Contig7674_at	up	5.48e-20	AT5G61770.3	AK250123.1	Hv.23491
Contig3341_at	down	4.74e-20	AT5G61820.2	AK249125.1	Hv.10657
Contig3965_at	up	5.48e-20	AT5G61840.1	BE421612.1	Hv.2188
Contig24476_at	down	4.74e-20	AT5G62140.1	BJ452196.1	Hv.10331
Contig24141_at	down	0.0382474	AT5G62150.1	BF254963.2	Hv.30387
Contig8361_at	up	7.52e-06	AT5G62190.1	FD521821.1	Hv.1850
Contig10627_at	up	5.48e-20	AT5G62270.2	AK251144.1	Hv.20819
Contig13989_at	down	4.74e-20	AT5G62430.1	BE420774.1	Hv.20543
Contig2524_s_at	up	3.57e-05	AT5G62530.1	AF467539.1	Hv.1476
Contig7388_at	up	5.48e-20	AT5G62680.1	BE214505.3	Hv.6847
Contig3800_s_at	up	1.23e-05	AT5G62740.1	BJ458114.1	Hv.25603
Contig6854_at	down	2.2e-05	AT5G62790.1	AK252552.1	Hv.20713
Contig17239_s_at	down	4.74e-20	AT5G62840.2	AV939448.1	Hv.5184
Contig5847_at	down	4.74e-20	AT5G62890.3	BE456009.3	Hv.16562
Contig7353_at	down	0.00482673	AT5G62980.2	AK251730.1	Hv.26483
Contig13094_s_at	down	4.74e-20	AT5G63420.1	AK249612.1	Hv.19141
Contig9432_at	up	5.48e-20	AT5G63840.2	AB240195.1	Hv.10182
Contig3081_at	down	4.74e-20	AT5G63860.1	BG414662.1	Hv.9003
Contig5195_at	down	4.74e-20	AT5G63970.2	AK250300.1	Hv.26319
Contig3221_at	down	4.74e-20	AT5G64040.1	BE422412.1	Hv.3446
EBro08_SQ004_O02_at	down	2.12e-06	AT5G64350.1	BM370659.2	Hv.6763
Contig15100_at	up	5.48e-20	AT5G64440.1	EX598969.1	Hv.6024
Contig7138_s_at	up	6.76e-05	AT5G64510.1	BG369539.2	Hv.8935
Contig11322_at	up	5.48e-20	AT5G64670.1	FD522637.1	Hv.10647
Contig21008_at	down	4.74e-20	AT5G64700.1	DN181013.1	Hv.14997
Contig4913_at	down	4.74e-20	AT5G64840.1	AK249052.1	Hv.6071
Contig13947_at	down	0.000584973	AT5G64940.2	BJ461040.1	Hv.9602
Contig12537_at	down	0.0339702	AT5G65490.1	CK566340.1	Hv.12986
Contig11038_at	up	5.48e-20	AT5G66120.1	EX572375.1	Hv.4374
Contig9354_at	up	5.48e-20	AT5G66410.1	AK250980.1	Hv.20318
Contig832_s_at	down	4.74e-20	AT5G66570.1	BE422088.1	Hv.9117
Contig4410_at	up	5.48e-20	AT5G66680.1	AK251393.1	Hv.2311
Contig3181_at	down	4.74e-20	AT5G67030.1	BE420649.1	Hv.12325
Contig5862_at	up	0.001572	AT5G67230.1	AJ969059.1	Hv.15191
Contig13505_at	down	4.74e-20	AT5G67320.1	AK251936.1	Hv.10707
ChlorContig17_s_at	down	4.74e-20	ATCG01310.1	BF268019.2	Hv.29238
Contig15079_at	up	5.48e-20	ATMG00210.1	BE602472.1	Hv.17663

## Sheet: Hormononal
Table S2. List of identified DEGs by meta-analysis of hormonal datasets and their corresponding UniGene, UniProt, and TAIR IDs.
ID	Up/Down regulate	Pvalue	TAIR ID	GenBank
AT1G05010.1	rbasd24g02_at	0.000186441	up	A2IBP3
AT1G06550.1	Contig8371_at	0.000353846	up	NP_001044263.1
AT1G06660.1	Contig13687_at	0.0201724	up	NP_001058327.1
AT1G08320.5	Contig16432_at	0.00303636	down	NP_001044868.1
AT1G10010.1	HVSMEn0024H20r2_s_at	0.0264565	down	NP_001044980.1
AT1G10360.1	Contig18367_at	3.91e-19	up	Q9FQB7
AT1G10370.1	Contig7448_s_at	0.000573333	up	Q9FQA5
AT1G11910.1	Contig3144_at	0.00502752	up	Q401N6
AT1G14360.1	Contig13096_at	3.91e-19	up	NP_001057975.1
AT1G14870.1	Contig6797_at	0.000375	down	NP_001052997.1
AT1G15670.1	Contig12407_at	0.000111111	down	NP_001057979.1
AT1G17020.1	Contig12292_at	0.000155172	up	NP_001051945.1
AT1G17420.1	Contig18600_at	0.00028125	up	Q53HZ3
AT1G17620.1	Contig10380_at	0.0181761	up	A2WLN5
AT1G18970.1	Contig10860_at	9.4e-19	down	NP_001051620.1
AT1G19180.2	Contig10441_at	3.91e-19	up	NP_001063273.1
AT1G19920.1	Contig14398_s_at	0.000486111	up	Q01N37
AT1G20050.1	Contig5763_s_at	0.0165286	up	A3RD20
AT1G21460.1	Contig12623_at	0.0193256	down	NP_001055599.1
AT1G22340.1	Contig14823_s_at	0.0215405	up	Q2L3V6
AT1G22360.1	Contig15712_at	3.91e-19	up	NP_001062593.1
AT1G22410.1	Contig3713_s_at	0.00384849	up	NP_001060314.1
AT1G24180.1	Contig10726_at	0.000137931	down	NP_001057281.1
AT1G27990.1	Contig17685_at	0.00164	down	Q01KZ9
AT1G28220.1	EBro02_SQ001_J03_at	0.0152716	down	A2XDC9
AT1G28480.1	Contig8940_s_at	3.91e-19	up	NP_001043812.1
AT1G28590.1	HV_CEb0017D17f_at	3.91e-19	up	NP_001064519.1
AT1G31730.1	Contig19041_at	0.00540541	up	NP_001045192.1
AT1G32370.1	Contig14706_at	0.000952381	down	Q6ET30
AT1G47670.1	Contig20253_at	0.00586207	up	NP_001053557.1
AT1G47980.1	Contig13304_at	0.00329897	up	A2XT28
AT1G48850.1	Contig5108_s_at	0.001	up	NP_001049588.1
AT1G51760.1	Contig7041_at	3.91e-19	up	NP_001044020.1
AT1G52245.1	Contig16592_at	0.0136031	up	A2WVA3
AT1G52920.1	Contig12697_at	0.0380583	down	Q8W3F0
AT1G54100.2	Contig2924_s_at	3.91e-19	up	NP_001063281.1
AT1G55000.3	HO14K20S_at	0.0484341	down	NP_001050989.1
AT1G55510.1	HVSMEh0089E10r2_x_at	0.0046	up	NP_001058989.1
AT1G55850.1	Contig8067_at	3.91e-19	up	NP_001063470.1
AT1G58360.1	HV_CEb0001H12r2_at	0.0296313	up	NP_001057853.1
AT1G58440.1	Contig5809_at	0.0201724	up	Q10PK2
AT1G61800.1	Contig4880_x_at	0.0149333	up	NP_001059818.1
AT1G62180.2	Contig4025_x_at	9.4e-19	down	NP_001059750.1
AT1G62660.1	Contig2493_s_at	0.000952381	down	Q6PVN1
AT1G62710.1	Contig3366_at	0.0152716	down	A2X7Q9
AT1G63220.1	Contig5943_s_at	0.0375169	down	NP_001054294.1
AT1G64090.1	HS06C20u_s_at	0.0356034	down	A2WUU6
AT1G64660.1	Contig6622_at	0.00432039	up	NP_001065069.1
AT1G64980.2	Contig7690_at	3.91e-19	up	NP_001059454.1
AT1G65060.1	Contig4676_at	3.91e-19	up	Q9M7S3
AT1G67090.1	HM09E06r_at	0.0286162	down	Q9ZRS5
AT1G67480.3	Contig10649_at	0.00307368	up	NP_001046914.1
AT1G68300.1	HU14P01u_at	0.0433523	up	NP_001043170.1
AT1G71090.1	Contig12441_at	7.69e-05	up	NP_001061169.1
AT1G71840.1	HT09N08u_s_at	0.0152446	up	NP_001050927.1
AT1G71960.1	Contig12553_at	0.025871	up	Q53PR3
AT1G72190.1	Contig8422_s_at	0.0225733	up	NP_001059330.1
AT1G72820.2	Contig26293_at	9.4e-19	down	NP_001063299.1
AT1G73040.1	Contig11641_at	0.0152208	down	O22528
AT1G76390.2	Contig12268_at	0.00237736	down	NP_001045394.1
AT1G77470.1	Contig13837_at	0.00548437	down	NP_001048280.1
AT1G78570.1	Contig7493_at	0.0057807	up	NP_001049724.1
AT1G79440.1	Contig4991_s_at	0.0264565	down	NP_001046044.1
AT1G80360.4	HVSMEf0021O16r2_x_at	7.69e-05	up	NP_001042188.1
AT2G01770.1	Contig14768_at	0.00144681	down	NP_001053010.1
AT2G02960.6	Contig6762_at	0.0298824	down	Q7F442
AT2G02990.1	Contig5059_s_at	3.91e-19	up	O04392
AT2G03210.1	HVSMEl0013E16r2_s_at	0.00455	down	NP_001046540.1
AT2G06050.3	Contig9556_at	3.91e-19	up	NP_001061975.1
AT2G13360.3	Contig1953_s_at	0.0182892	down	NP_001062170.1
AT2G15220.1	Contig634_at	0.00194118	down	O24003
AT2G15620.1	Contig8185_at	9.4e-19	down	NP_001043008.1
AT2G18740.1	Contig5116_at	0.0356034	down	NP_001045754.1
AT2G18900.1	Contig13463_at	0.0193256	down	NP_001067245.1
AT2G18950.1	HV11H02u_at	0.00719328	up	Q1ACB7
AT2G19940.2	EBro08_SQ003_C14_at	0.00479439	up	NP_001050668.1
AT2G21180.1	Contig9524_at	0.00391228	down	NP_001049562.1
AT2G23240.1	Contig1432_at	0.0196136	down	Q84L51
AT2G23810.1	Contig7785_at	0.046378	down	NP_001063223.1
AT2G25620.2	Contig15576_at	0.0273376	up	NP_001056971.1
AT2G25970.1	HVSMEb0008F12r2_s_at	0.0140267	down	NP_180167.1
AT2G27550.1	Contig15332_at	0.0333119	down	NP_001065771.1
AT2G29670.2	Contig12267_at	4e-05	up	NP_001064988.1
AT2G30490.1	HVSMEb0009G20f_at	0.00935714	up	Q9FVM9
AT2G31300.1	Contig13482_at	3.91e-19	up	NP_001048519.1
AT2G31880.1	Contig24882_at	0.00385714	down	A1XFD8
AT2G32030.1	Contig15462_at	0.0487692	down	A2XMU8
AT2G32150.1	Contig4955_s_at	3.91e-19	up	A2XL26
AT2G32540.1	Contig7068_at	0.000137931	down	NP_001064384.1
AT2G34340.1	Contig6541_at	3.91e-19	up	A2WUP1
AT2G34500.1	Contig16761_at	3.91e-19	up	NP_001042374.1
AT2G34960.1	HVSMEm0014K07r2_at	9.4e-19	down	NP_001042365.1
AT2G35860.1	Contig5827_at	0.0433523	up	Q06I79
AT2G36190.1	Contig11241_at	3.91e-19	up	Q2QI10
AT2G36630.1	Contig10552_at	0.000107143	up	A2XLL6
AT2G36835.1	Contig1955_s_at	0.0254556	down	A2WVM6
AT2G36870.1	Contig1616_at	0.021	up	A2YLA0
AT2G36910.1	Contig18416_at	0.0057971	down	ZP_00616902.1
AT2G37040.1	Contig1800_x_at	0.00564602	up	NP_001047484.1
AT2G37680.1	Contig6613_s_at	0.0058	up	NP_001050894.1
AT2G38760.1	Contig9989_at	3.91e-19	up	NP_001055408.1
AT2G38900.2	Contig3381_s_at	3.91e-19	up	Q96465
AT2G39940.1	HU05A05u_s_at	0.0196092	down	NP_001049649.1
AT2G40540.5	Contig12572_at	0.0149779	up	NP_001060637.1
AT2G41380.1	Contig22839_at	3.91e-19	up	A2XF75
AT2G42750.1	Contig7996_at	3.91e-19	up	NP_001056124.1
AT2G43120.1	HV03G03u_at	0.00391	up	NP_001061644.1
AT2G43330.1	HVSMEm0022L18r2_at	0.000107143	up	NP_001053172.1
AT2G45110.1	Contig7170_at	3.91e-19	up	NP_001047638.1
AT2G45290.2	Contig10432_at	0.00125	down	XP_961414.2
AT2G45300.4	basd0c03_s_at	0.000478873	up	NP_001056712.1
AT2G45560.1	HVSMEb0020I08f_at	3.91e-19	up	Q2QWC8
AT2G46140.1	Contig3842_s_at	9.4e-19	down	NP_001056449.1
AT2G46800.5	Contig12283_at	0.0150876	up	A0JJL9
AT2G46950.1	Contig9308_s_at	3.91e-19	up	Q6DV71
AT2G47800.1	HM03H17u_at	0.0208014	up	Q8GU64
AT3G01420.1	Contig15882_s_at	3.91e-19	up	A2ZK43
AT3G02570.1	Contig9791_s_at	0.0244106	up	A2ZFV6
AT3G02720.1	Contig863_s_at	0.0140267	down	NP_001054220.1
AT3G03190.1	Contig9944_at	0.0180496	up	NP_001048886.1
AT3G03900.2	Contig11078_at	0.00168889	up	NP_001060064.1
AT3G05030.4	Contig20706_at	9.4e-19	down	Q852S3
AT3G05200.1	HS09N08u_at	0.025871	up	Q6K5E4
AT3G05410.2	Contig18801_at	0.00551786	up	A3A196
AT3G05640.3	Contig13975_at	0.00305319	up	NP_001055303.1
AT3G06035.1	Contig6874_at	0.0415882	up	Q8LI99
AT3G06850.2	Contig7857_s_at	3.91e-19	up	NP_001042870.1
AT3G07080.1	Contig8410_at	3.91e-19	up	NP_001058380.1
AT3G07390.1	Contig9093_at	0.00554412	down	A2YX88
AT3G07940.1	Contig13765_at	3.91e-19	up	NP_001055403.1
AT3G08510.2	Contig18274_at	0.0192797	up	NP_001060735.1
AT3G08710.3	Contig4154_at	0.0133333	down	Q8GZR4
AT3G09390.2	Contig2424_at	9.4e-19	down	Q8GTC9
AT3G10960.1	Contig24087_at	0.000193548	up	A2Y3A8
AT3G11920.1	Contig24922_at	0.00126667	down	NP_001064882.1
AT3G12580.1	Contig998_s_at	0.0116923	up	Q9SAU8
AT3G13320.1	Contig14280_at	0.00132584	up	A0SPK4
AT3G13690.3	Contig16523_at	0.0249888	down	Q5ZBB1
AT3G14415.3	Contig1774_at	9.4e-19	down	Q3L1H0
AT3G14630.2	HVSMEa0013F14r2_at	0.000901235	up	NP_001043631.1
AT3G14680.1	Contig25441_at	0.00157143	down	NP_001043638.1
AT3G14690.1	HV_CEb0021B17f2_x_at	0.0282	down	A4D8H9
AT3G14770.1	Contig6816_at	0.0021413	up	NP_001043270.1
AT3G15260.2	Contig7911_at	0.0102535	down	Q6QLU0
AT3G15353.1	Contig1383_s_at	0.00075	down	Q84L52
AT3G15810.1	Contig14095_at	0.046378	down	NP_001044381.1
AT3G16150.1	Contig8740_at	0.0333133	up	Q9FUG8
AT3G17790.1	Contig4453_at	3.91e-19	up	A2ZF80
AT3G17810.1	Contig6705_at	0.00102299	up	NP_001048053.1
AT3G17930.1	Contig4610_s_at	0.0341491	down	A2WW44
AT3G18600.1	Contig12862_at	0.0298824	down	A2XN12
AT3G19000.1	Contig5345_at	0.0245461	up	NP_001054051.1
AT3G19553.1	Contig22550_at	0.000193548	up	A2ZM23
AT3G19990.1	HVSMEn0015O13r2_at	0.0222215	up	NP_001048601.1
AT3G21420.1	Contig25002_at	0.0174268	down	A2WYT3
AT3G22370.1	Contig15936_at	0.001	down	Q8S913
AT3G22400.1	HI02E21u_s_at	3.91e-19	up	Q42847
AT3G22490.1	Contig9371_at	9.4e-19	down	A2YCK6
AT3G22845.1	Contig9107_at	0.0301748	down	A2XLX1
AT3G23160.1	Contig14701_at	0.0433523	up	Q5H9X6
AT3G24500.1	Contig18796_at	0.000493151	up	NP_001057974.1
AT3G24503.1	Contig6382_s_at	0.0301827	down	NP_001043453.1
AT3G24550.1	Contig13746_at	0.000705128	up	Q9ARH1
AT3G25570.2	Contig925_s_at	0.00927143	down	spQ0JC10
AT3G25900.1	Contig12465_at	0.000621622	down	NP_001049411.1
AT3G26300.1	Contig22004_at	0.000393939	down	Q9ATU7
AT3G26330.1	Contig17311_at	0.0308405	up	A2YZ86
AT3G26740.1	Contig4772_s_at	0.00554412	down	Q3HNF6
AT3G27200.1	HV_CEb0022F16r2_at	0.00455	down	Q70DK2
AT3G28345.1	Contig17453_at	3.91e-19	up	O23998
AT3G43740.1	Contig9020_at	9.4e-19	down	NP_001067966.2
AT3G47730.1	Contig12769_at	0.0152716	down	A0CE21
AT3G47800.1	HVSMEf0001K20r2_at	0.00619658	up	A2XU77
AT3G47990.1	Contig21120_at	0.0341491	down	NP_001054629.1
AT3G48170.1	Contig3149_at	0.000554054	up	Q94IC0
AT3G48990.1	HS05N06r_s_at	0.0428889	up	NP_001054304.1
AT3G51520.1	Contig9954_at	0.001	up	NP_001047917.1
AT3G54940.2	Contig12275_at	0.036906	down	NP_001059639.1
AT3G54950.1	HP01B12w_at	0.00470755	up	Q653V2
AT3G56170.1	Contig11076_at	0.0193256	down	A2WL29
AT3G56290.1	Contig6150_at	0.000775	up	NP_001044661.1
AT3G56950.1	Contig19630_at	0.029784	up	NP_001049950.1
AT3G57030.1	Contig11129_at	0.0143026	down	NP_001063030.1
AT3G57520.1	Contig4459_at	0.00971654	up	Q7XUQ4
AT3G59140.1	Contig6152_at	0.00105682	up	Q53QH6
AT3G59350.2	Contig11158_at	0.000111111	down	Q7X6Q8
AT3G62600.1	Contig7280_at	0.00418627	up	A2Y0K9
AT4G01070.1	HVSMEn0025G16r2_at	0.00144681	down	Q6JAG9
AT4G01470.1	HVSMEf0019H18r2_s_at	0.000611111	down	NP_001045562.1
AT4G02600.2	Contig24807_at	0.0138806	up	NP_001046197.1
AT4G02840.1	Contig12727_at	0.0404262	down	A2X6K5
AT4G04025.1	HV10K18u_at	0.000193548	up	A2XTZ6
AT4G09510.1	Contig6108_at	0.000206349	up	NP_001052830.1
AT4G09890.1	Contig5570_s_at	0.000111111	down	NP_001058402.1
AT4G10490.1	Contig14226_at	0.0433523	up	NP_001058986.1
AT4G11290.1	EBpi05_SQ003_M06_at	0.00554412	down	NP_001050188.1
AT4G12130.1	Contig8766_at	0.00457377	down	NP_001056718.1
AT4G15480.1	Contig13982_at	0.000107143	up	NP_001043905.1
AT4G16820.1	Contig8517_at	3.91e-19	up	NP_001047607.1
AT4G18640.1	HVSMEa0018C24r2_s_at	0.0286162	down	NP_001049820.1
AT4G18880.1	Contig23893_at	0.00516129	down	NP_001056127.1
AT4G21210.1	Contig9543_at	0.00442308	up	NP_001059848.1
AT4G21390.1	Contig13217_at	3.91e-19	up	NP_001059941.1
AT4G21585.4	Contig4115_at	3.91e-19	up	O81958
AT4G22130.1	Contig13334_at	0.0333119	down	NP_001060011.2
AT4G22756.1	Contig8151_at	0.025871	up	A2XBL2
AT4G23060.1	Contig9814_at	0.00405172	down	NP_001053598.1
AT4G23270.2	rbaal13b22_at	4.76e-05	down	NP_001066497.1
AT4G25850.1	Contig21905_at	0.0453258	up	NP_001062245.1
AT4G26830.2	Contig8262_at	9.4e-19	down	NP_001059888.1
AT4G27460.1	Contig15811_at	0.000358209	up	A2Z908
AT4G27670.1	EBem05_SQ003_L06_at	0.0313902	up	Q9T2L5
AT4G28910.3	Contig8862_at	2.04e-05	up	NP_001056296.1
AT4G29130.1	Contig4153_at	3.91e-19	up	Q8L5G8
AT4G29260.1	Contig2427_at	0.000140351	up	Q5Z7F8
AT4G29820.1	HV06O23u_at	0.000641026	down	NP_001061747.1
AT4G30550.1	Contig9512_at	0.00209615	down	NP_001050925.1
AT4G30600.2	Contig1471_at	0.0278861	up	NP_001062057.1
AT4G30930.1	Contig12434_at	0.0341491	down	NP_001056292.1
AT4G31290.1	Contig2960_at	9.4e-19	down	NP_001046811.1
AT4G31830.1	Contig8824_at	0.00157143	down	NP_001062611.1
AT4G32250.3	Contig17607_at	0.0429431	down	NP_001058160.1
AT4G32590.1	Contig16431_at	0.0152716	down	NP_001056273.1
AT4G32940.1	Contig2779_at	0.000166667	down	Q9ZP28
AT4G33140.1	Contig11726_at	0.0453631	up	NP_001057039.1
AT4G33300.2	Contig11234_at	0.000107143	up	Q2QMY3
AT4G33680.1	Contig9314_at	3.91e-19	up	NP_001049255.1
AT4G33720.1	Contig2214_s_at	0.0286162	down	Q43489
AT4G35640.1	Contig8619_at	0.0271183	down	NP_001048879.1
AT4G35770.1	Contig15259_at	0.0140267	down	Q2TN72
AT4G35780.1	Contig18153_at	9.4e-19	down	Q7XSP4
AT4G37980.1	HW05L10u_at	0.000584416	up	XP_001221759.1
AT4G38260.1	Contig20757_at	0.000975904	up	NP_001062871.1
AT4G38540.1	Contig12007_s_at	0.0136165	up	NP_001049001.1
AT4G39490.1	Contig25477_at	0.000584416	up	A2XCA4
AT4G39730.1	HW03F09u_at	0.00935714	up	NP_001052968.1
AT5G01340.1	HVSMEh0094A12f_at	0.0351976	up	Q10MX0
AT5G01750.2	Contig12913_at	0.0286162	down	NP_001051696.1
AT5G01870.1	Contig1689_at	0.0341491	down	NP_001055844.2
AT5G02230.2	Contig6491_at	0.00718644	up	Q10ND0
AT5G03320.2	Contig19663_at	0.00101163	up	Q9M7J5
AT5G03860.2	Contig4785_at	0.0105781	up	A2XUV1
AT5G04590.1	Contig4570_s_at	0.00554412	down	NP_001055978.1
AT5G04830.2	HV_CEa0011J22r2_at	0.0453258	up	NP_001045497.1
AT5G05960.1	Contig7968_at	0.000375	down	NP_001044807.1
AT5G06060.1	Contig5190_at	3.91e-19	up	NP_001068381.1
AT5G06860.1	Contig20770_at	0.000358209	up	A0MMC8
AT5G08180.2	Contig4191_at	0.000571429	down	NP_001057374.1
AT5G10930.1	Contig15719_at	0.000441176	down	XP_764153.1
AT5G12020.1	Contig3285_at	0.0282	down	Q94KM0
AT5G12340.2	Contig14777_at	0.00418627	up	A2Y463
AT5G13200.1	HC112E03_T3_s_at	0.04368	down	Q9ZTW0
AT5G13210.1	Contig13866_at	3.91e-19	up	NP_001046085.1
AT5G13420.1	Contig4084_at	0.0282264	up	NP_001045261.1
AT5G14420.4	Contig7538_at	0.0497072	up	Q8L455
AT5G14910.2	Contig10306_s_at	3.91e-19	up	Q5WMQ0
AT5G16970.1	Contig19680_at	3.91e-19	up	A2XV46
AT5G17230.4	Contig21949_s_at	3.91e-19	up	NP_001058647.1
AT5G17330.1	Contig1385_at	0.000457143	up	NP_001051099.1
AT5G17640.1	Contig17658_at	0.0323679	down	NP_001061067.1
AT5G17990.1	AFFX-TrpnX-5_at	3.91e-19	up	A2XBZ0
AT5G18170.1	Contig6870_at	0.00768293	up	XP_001025515.2
AT5G18440.2	Contig9931_at	9.4e-19	down	NP_001044603.1
AT5G19855.1	Contig5175_at	0.00502752	up	NP_001051646.1
AT5G19860.1	Contig17793_at	0.0473056	up	NP_001050963.1
AT5G20900.1	Contig4812_at	3.91e-19	up	A1YJE1
AT5G21100.1	Contig16758_at	3.91e-19	up	Q5Z5T3
AT5G23530.1	HV_CEa0014I09r2_at	0.00176923	up	NP_001060443.1
AT5G23870.4	Contig24410_at	0.00383673	up	NP_001065319.1
AT5G24010.1	Contig8068_at	0.00548437	down	NP_001048810.1
AT5G24130.1	Contig14187_at	0.000111111	down	NP_001046472.1
AT5G25570.2	Contig10440_at	0.0380583	down	NP_001054811.1
AT5G25610.1	HM09B02r_x_at	9.4e-19	down	NP_001044161.1
AT5G25930.1	Contig20719_at	0.00733058	up	NP_001057858.1
AT5G28540.1	L32165_s_at	0.000376812	up	Q40058
AT5G32440.1	Contig423_at	0.000641026	down	Q67WV8
AT5G35525.1	Contig12583_at	0.000111111	down	NP_001051784.1
AT5G38260.1	Contig22848_at	0.000111111	down	Q9FTF2
AT5G38660.1	Contig3270_s_at	0.0298824	down	NP_001061627.1
AT5G38710.1	Contig68_at	3.91e-19	up	A2ZA15
AT5G41210.1	Contig7195_at	0.029784	up	NP_001068175.1
AT5G41960.1	Contig19139_at	0.0330841	down	NP_001053679.1
AT5G42650.1	Contig3097_at	0.000975904	up	Q9M4C7
AT5G42940.2	Contig12810_at	0.0152446	up	NP_001042083.1
AT5G44790.1	HVSMEn0020E03r2_at	0.000772152	up	NP_001058305.2
AT5G45275.1	Contig14067_at	0.0136136	up	NP_001065544.1
AT5G45550.1	Contig3766_at	0.0482656	down	NP_001050340.1
AT5G45690.1	Contig6445_s_at	9.4e-19	down	NP_001044131.1
AT5G45920.4	Contig9555_at	0.0433523	up	Q5VMA7
AT5G46860.1	Contig6979_at	0.0313048	down	NP_001047853.1
AT5G47060.2	Contig9941_at	9.4e-19	down	A2YGZ1
AT5G48020.1	Contig5358_at	0.00540541	up	A2X8Z0
AT5G48220.4	Contig8883_at	3.91e-19	up	NP_001062693.1
AT5G49810.1	Contig4366_at	0.00275269	up	NP_001054407.1
AT5G52640.1	Contig1205_s_at	0.00323958	up	A2XPL8
AT5G53560.1	Contig1920_at	0.00768293	up	Q7XCR6
AT5G54600.1	Contig6148_at	0.00733058	up	NP_001058387.1
AT5G56010.1	Contig1206_s_at	0.0115814	up	Q9ZRG0
AT5G57500.1	Contig22861_at	0.0491221	down	NP_001063243.1
AT5G58950.1	Contig11835_at	0.0317515	up	NP_001044232.1
AT5G59820.1	Contig21005_at	0.036744	up	Q2VGB8
AT5G59880.1	HZ54E21r_at	9.4e-19	down	Q9FEC6
AT5G60900.1	Contig22773_at	0.000376812	up	A2ZEV9
AT5G64440.1	Contig15100_at	0.043371	down	NP_001066259.2
AT5G65700.2	Contig10767_at	0.00287037	down	A2WUX8
AT5G65980.1	Contig18566_at	3.91e-19	up	NP_001063887.1
AT5G66780.1	Contig7112_at	9.4e-19	down	NP_001051116.1
AT5G67370.1	Contig7508_at	0.00803226	up	NP_001050454.1
