# Supplementary material for: Integrative systems biology analysis of barley transcriptome ─ hormonal signaling against biotic stress
Source: PLoS One. 2023 Apr 27;18(4):e0281470. doi: 10.1371/journal.pone.0281470 (PMC10138258; doi:10.1371/journal.pone.0281470)
Supplement: S3 Table — (XLSX) [file pone.0281470.s009.xlsx]

## Sheet: biotic
Table S3. Gene ontology of biotic modules found by the DAVID database.
	GO ID	Term	Count	PValue	FDR	Genes
blue	GO:0006886	intracellular protein transport	13	8.58e-06	0.012142	AT5G46630, AT1G62020, AT4G23460, AT3G09560, AT4G34450, AT4G24550, AT4G02080, AT4G31490, AT3G56190, AT4G14160, AT1G48440, AT4G08520, AT5G50460
	GO:0009073	aromatic amino acid family biosynthetic process	5	5.76e-05	0.081421	AT3G06350, AT1G22410, AT1G48850, AT5G66120, AT1G69370
	GO:0016192	vesicle-mediated transport	11	8.98e-05	0.126966	AT5G61210, AT4G02080, AT5G46630, AT4G31490, AT3G25040, AT2G27600, AT1G62020, AT4G23460, AT4G08520, AT4G34450, AT4G24550
	GO:0009695	jasmonic acid biosynthetic process	5	0.000282	0.398282	AT1G76690, AT1G20510, AT4G29010, AT5G42650, AT1G13280
	GO:0046686	response to cadmium ion	13	0.001778	2.48613	AT1G60420, AT4G13780, AT5G17330, AT2G36460, AT2G42010, AT2G30970, AT1G29150, AT4G14030, AT4G24190, AT3G22110, AT3G54470, AT4G39660, AT4G24490
	GO:0008652	cellular amino acid biosynthetic process	6	0.002017	2.81592	AT3G06350, AT1G22410, AT1G48850, AT5G66120, AT4G27070, AT1G69370
	GO:0006890	retrograde vesicle-mediated transport, Golgi to ER	4	0.002768	3.84451	AT4G39220, AT1G62020, AT5G05010, AT3G07950
	GO:0006559	L-phenylalanine catabolic process	3	0.004458	6.12431	AT2G37040, AT3G53260, AT5G54080
	GO:0015031	protein transport	12	0.004887	6.69494	AT5G61210, AT2G45200, AT3G25040, AT2G27600, AT1G71270, AT1G15880, AT2G34250, AT1G79940, AT5G01180, AT4G08520, AT5G05010, AT5G60860
	GO:0009423	chorismate biosynthetic process	3	0.005682	7.74488	AT3G06350, AT1G48850, AT5G66120
	GO:0006810	transport	12	0.006037	8.20961	AT4G37640, AT1G03905, AT1G58030, AT5G43960, AT3G05420, AT5G13490, AT5G15640, AT2G36380, AT4G14160, AT5G11040, AT5G54860, AT2G01970
	GO:0010417	glucuronoxylan biosynthetic process	3	0.010154	13.4437	AT5G67230, AT1G27440, AT5G61840
	GO:0006526	arginine biosynthetic process	3	0.010154	13.4437	AT4G24830, AT5G10920, AT3G27740
	GO:0006888	ER to Golgi vesicle-mediated transport	5	0.010627	14.0267	AT2G45200, AT1G62020, AT4G14160, AT1G15880, AT1G48440
	GO:0009555	pollen development	8	0.013166	17.0961	AT5G64510, AT3G01780, AT1G06515, AT2G37040, AT3G51610, AT1G19180, AT1G14360, AT5G23670
	GO:0006891	intra-Golgi vesicle-mediated transport	4	0.013976	18.0531	AT2G45200, AT1G62020, AT1G15880, AT5G54440
	GO:0009611	response to wounding	8	0.015401	19.7124	AT1G76690, AT1G20510, AT5G42650, AT2G37040, AT1G72300, AT3G53260, AT1G19180, AT4G34710
	GO:0009816	defense response to bacterium, incompatible interaction	4	0.019321	24.1184	AT5G13160, AT2G42010, AT4G11650, AT1G32230
	GO:0030148	sphingolipid biosynthetic process	3	0.024789	29.889	AT3G54020, AT5G23450, AT5G23670
	GO:0080167	response to karrikin	6	0.025783	30.8931	AT1G06550, AT3G44720, AT2G37040, AT3G53260, AT4G34710, AT5G62680
	GO:0042742	defense response to bacterium	9	0.028078	33.1606	AT5G24530, AT5G13160, AT2G25110, AT3G04720, AT5G53120, AT5G48380, AT1G19180, AT5G64440, AT1G69370
	GO:0022900	electron transport chain	3	0.029933	34.9422	AT2G27510, AT5G17770, AT1G14450
	GO:0006098	pentose-phosphate shunt	3	0.032649	37.4724	AT5G40760, AT3G02360, AT2G36460
	GO:0051707	response to other organism	4	0.034525	39.1657	AT5G61210, AT2G35980, AT4G11650, AT3G02840
	GO:0048209	regulation of vesicle targeting, to, from or within Golgi	2	0.03842	42.5474	AT2G45200, AT1G15880
	GO:0000162	tryptophan biosynthetic process	3	0.044414	47.4109	AT5G38530, AT4G27070, AT1G69370
	GO:0006979	response to oxidative stress	8	2.7027	0.0856197	AT1G58030, AT1G14870, AT2G37040, AT5G26030, AT3G53260, AT3G51610, AT4G34710, AT1G32230
brown	GO:0018279	protein N-linked glycosylation via asparagine	3	0.004113	5.53105	AT1G61790, AT1G76400, AT1G34130
	GO:0006457	protein folding	9	0.007826	10.2794	AT5G02490, AT3G21640, AT3G55520, AT5G16650, AT2G07340, AT2G47470, AT1G55490, AT3G53220, AT5G02500
	GO:0046686	response to cadmium ion	17	7.45614	2.86974e-07	AT2G44060, AT5G02490, AT2G24765, AT5G63840, AT5G07440, AT5G56550, AT2G36530, AT1G56450, AT2G41530, AT4G39230, AT2G24200, AT5G15650, AT5G18170, AT2G47470, AT2G27020, AT5G02500, AT1G65930
	GO:0018208	peptidyl-proline modification	3	0.021267	25.6793	AT3G21640, AT3G55520, AT5G48570
	GO:0006739	NADP metabolic process	2	0.029227	33.6038	AT5G19150, AT1G65930
	GO:0006486	protein glycosylation	4	0.034068	38.0316	AT5G53340, AT1G76400, AT1G34130, AT1G16900
	GO:0009793	embryo development ending in seed dormancy	10	0.03817	41.5679	AT1G11680, AT3G08640, AT2G44060, AT5G27740, AT5G58230, AT2G47470, AT2G03150, AT4G36800, AT1G67730, AT5G46290
	GO:0061077	chaperone-mediated protein folding	3	0.039367	42.5635	AT3G21640, AT3G55520, AT5G48570
	GO:0009789	positive regulation of abscisic acid-activated signaling pathway	3	0.043964	46.244	AT1G23140, AT5G47710, AT2G33150
	GO:0009611	response to wounding	5	0.004991	6.01424	AT4G38220, AT5G18170, AT5G07440
green	GO:0051603	proteolysis involved in cellular protein catabolic process	4	0.005461	6.56256	AT5G60360, AT4G39090, AT4G16190, AT4G32940
	GO:0043255	regulation of carbohydrate biosynthetic process	2	0.010344	12.0926	AT5G05170, AT1G05850
	GO:0006955	immune response	2	0.040747	40.2901	AT5G60360, AT1G73080
	GO:0010224	response to UV-B	3	0.009667	11.3061	AT5G63860, AT2G43790, AT1G76710
red	GO:0009555	pollen development	4	0.011504	13.317	AT5G57880, AT2G43790, AT3G12280, AT3G13530
	GO:0006950	response to stress	3	0.012241	14.1122	AT3G53990, AT3G03270, AT1G68300
	GO:0007049	cell cycle	3	0.035517	36.0241	AT3G21430, AT3G12280, AT3G13530
	GO:0009086	methionine biosynthetic process	2	0.035887	36.3268	AT3G01120, AT5G21060
	GO:0015979	photosynthesis	31	1.62e-24	2.37e-21	AT3G47470, AT1G45474, AT1G44575, AT3G27690, AT1G55480, AT4G15510, AT5G38410, AT4G28660, AT5G66570, AT3G55330, AT1G31330, AT5G01530, AT1G43670, AT4G18480, AT1G08520, AT4G27600, AT1G49975, AT1G29930, AT3G56650, AT3G14940, AT4G19100, AT1G55670, AT5G54270, AT5G02120, AT2G34430, AT5G64040, AT3G05410, AT5G45040, AT4G28750, AT4G34190, AT3G56940
turquoise	GO:0055114	oxidation-reduction process	57	6.16e-10	9e-07	AT3G26230, AT3G24503, AT3G03890, AT4G32320, AT3G53130, AT4G37925, AT5G11270, AT5G38410, AT3G02730, AT5G04900, AT5G05580, AT3G49140, AT4G35000, AT5G18100, AT4G14210, AT1G77490, AT5G60600, AT3G29320, AT2G37240, AT2G43710, AT1G32780, AT5G62790, AT1G56000, AT2G41680, AT1G53670, AT3G27820, AT5G06580, AT4G19710, AT4G15440, AT2G04700, AT4G37970, AT1G08550, AT1G06820, AT4G39330, AT4G08920, AT1G50320, AT5…
	GO:0018298	protein-chromophore linkage	11	4.25e-09	6.22e-06	AT3G47470, AT5G35840, AT2G34430, AT1G29930, AT4G08920, AT1G45474, AT3G27690, AT5G24850, AT5G54270, AT5G01530, AT5G02120
	GO:0009658	chloroplast organization	15	3.96e-08	5.79e-05	AT3G63190, AT1G35680, AT1G04770, AT2G48120, AT3G08010, AT4G25910, AT1G06950, AT1G32080, AT5G44650, AT3G62910, AT3G56290, AT5G63420, AT1G12410, AT1G09340, AT3G56940
	GO:0009768	photosynthesis, light harvesting in photosystem I	8	6.31e-08	9.22e-05	AT3G47470, AT2G34430, AT1G29930, AT1G45474, AT3G27690, AT5G54270, AT5G01530, AT1G08380
	GO:0032544	plastid translation	5	4.04e-05	0.059041	AT3G63190, AT5G54600, AT3G62910, AT1G09340, AT1G79850
	GO:0009765	photosynthesis, light harvesting	5	5.76e-05	0.0841	AT3G47470, AT1G29930, AT5G57030, AT5G54270, AT5G01530
	GO:0009773	photosynthetic electron transport in photosystem I	5	0.000141	0.205264	AT5G64040, AT1G70760, AT2G05620, AT1G55670, AT1G15980
	GO:0009767	photosynthetic electron transport chain	5	0.000141	0.205264	AT4G23890, AT1G60950, AT4G27800, AT3G01440, AT1G08380
	GO:0009644	response to high light intensity	7	0.000382	0.5562	AT3G47470, AT4G08920, AT1G45474, AT2G05620, AT5G54270, AT4G34190, AT5G02120
	GO:0009735	response to cytokinin	12	0.000385	0.560266	AT4G39330, AT5G20630, AT3G27850, AT1G03475, AT4G35000, AT3G27925, AT4G28750, AT5G30510, AT1G78630, AT5G40950, AT4G32260, AT4G18480
	GO:0010027	thylakoid membrane organization	6	0.000704	1.02353	AT1G35680, AT2G18710, AT1G44575, AT4G14870, AT3G62910, AT2G01110
	GO:0015995	chlorophyll biosynthetic process	6	0.000788	1.14478	AT1G08520, AT1G03475, AT4G01690, AT1G44446, AT3G56940, AT4G18480
	GO:0034599	cellular response to oxidative stress	7	0.000866	1.2575	AT4G32320, AT5G64940, AT4G35000, AT1G50320, AT1G77490, AT3G02730, AT1G07700
	GO:0016117	carotenoid biosynthetic process	5	0.001535	2.21898	AT3G53130, AT2G48120, AT5G57030, AT4G14210, AT1G06820
	GO:0009416	response to light stimulus	11	0.001772	2.55787	AT2G34430, AT1G29930, AT4G08920, AT3G62410, AT1G60950, AT1G55480, AT1G48030, AT4G37930, AT5G54270, AT2G42070, AT1G42970
	GO:0019252	starch biosynthetic process	5	0.00223	3.20926	AT3G55800, AT5G19220, AT5G39790, AT4G18240, AT1G66430
	GO:0006000	fructose metabolic process	3	0.002935	4.20322	AT3G55800, AT1G07110, AT1G43670
	GO:0005983	starch catabolic process	4	0.00299	4.28056	AT3G52180, AT1G10760, AT2G40840, AT1G43670
	GO:0010114	response to red light	6	0.003383	4.82937	AT4G08920, AT3G27690, AT5G67030, AT5G11260, AT5G01530, AT5G38410
	GO:0009266	response to temperature stimulus	4	0.003542	5.0519	AT5G05580, AT3G29320, AT5G02810, AT2G03500
	GO:0019253	reductive pentose-phosphate cycle	4	0.004823	6.81895	AT3G55800, AT3G62410, AT5G38410, AT1G42970
	GO:0016123	xanthophyll biosynthetic process	3	0.006023	8.44669	AT1G28100, AT5G57030, AT5G67030
	GO:0007623	circadian rhythm	7	0.00708	9.85827	AT3G52180, AT5G02810, AT4G08920, AT4G37930, AT1G09340, AT1G68830, AT5G02120
	GO:0009611	response to wounding	10	0.00844	11.6459	AT5G24090, AT4G15440, AT1G19660, AT3G45140, AT2G28900, AT1G55480, AT1G55020, AT4G34190, AT1G19640, AT1G09340
	GO:0009695	jasmonic acid biosynthetic process	4	0.009125	12.5336	AT2G43710, AT3G45140, AT1G55020, AT1G19640
	GO:0010218	response to far red light	5	0.010428	14.1984	AT4G08920, AT3G27690, AT5G11260, AT5G01530, AT5G38410
	GO:0009853	photorespiration	5	0.011182	15.149	AT1G70580, AT1G32080, AT5G36790, AT4G37930, AT5G38410
	GO:0009744	response to sucrose	5	0.012795	17.1478	AT3G62410, AT2G28900, AT4G37220, AT5G20270, AT1G42970
	GO:0009793	embryo development ending in seed dormancy	16	0.01539	20.2737	AT4G04350, AT3G63190, AT1G35680, AT5G40160, AT5G61410, AT1G43710, AT3G12080, AT4G29060, AT1G70070, AT3G02660, AT3G06430, AT5G63420, AT4G15910, AT1G78630, AT5G50280, AT5G60540
	GO:0006810	transport	13	0.020184	25.7602	AT2G35800, AT5G64840, AT5G64940, AT4G09350, AT5G64700, AT4G37925, AT4G23890, AT5G02270, AT1G70760, AT1G15980, AT3G59310, AT3G01440, AT4G18910
	GO:0030026	cellular manganese ion homeostasis	3	0.020878	26.5242	AT3G51860, AT2G39450, AT2G01770
	GO:0042742	defense response to bacterium	11	0.023652	29.5073	AT2G43710, AT3G55800, AT3G63190, AT4G19660, AT3G27850, AT5G11270, AT5G14740, AT3G52960, AT1G09340, AT4G32260, AT5G66570
	GO:0010206	photosystem II repair	3	0.02408	29.9576	AT4G18370, AT3G27925, AT1G05385
	GO:0043085	positive regulation of catalytic activity	3	0.027469	33.4277	AT2G41680, AT1G50320, AT3G02730
	GO:0006457	protein folding	11	0.030477	36.373	AT3G10060, AT2G17880, AT4G09350, AT4G35450, AT1G50320, AT5G35100, AT2G42750, AT3G02730, AT1G18170, AT5G49910, AT1G07700
	GO:0045036	protein targeting to chloroplast	3	0.031037	36.9076	AT4G02510, AT4G35450, AT5G49910
	GO:0006002	fructose 6-phosphate metabolic process	3	0.031037	36.9076	AT3G55800, AT1G07110, AT1G43670
	GO:0043686	co-translational protein modification	2	0.034617	40.2285	AT5G14660, AT1G15390
	GO:0005980	glycogen catabolic process	2	0.034617	40.2285	AT3G29320, AT3G46970
	GO:0046506	sulfolipid biosynthetic process	2	0.034617	40.2285	AT4G33030, AT5G01220
	GO:0046686	response to cadmium ion	12	0.038548	43.6869	AT5G19780, AT4G29060, AT5G62790, AT5G47390, AT4G35450, AT1G48030, AT4G37930, AT4G38970, AT4G14880, AT3G46970, AT1G42970, AT5G49910
	GO:0010207	photosystem II assembly	3	0.038681	43.8006	AT1G71500, AT1G05385, AT5G66570
	GO:0032543	mitochondrial translation	3	0.046956	50.4684	AT4G04350, AT4G32915, AT1G48520
	GO:0006412	translation	55	2.78e-37	3.33e-34	AT2G41840, AT2G34480, AT3G53740, AT5G28060, AT5G04800, AT5G56670, AT5G06360, AT1G74270, AT5G02450, AT2G31060, AT3G04770, AT3G10950, AT1G67430, AT3G02560, AT4G18100, AT1G74050, AT4G11630, AT5G59850, AT5G15200, AT5G45590, AT3G49010, AT4G34670, AT1G26880, AT4G02230, AT3G13580, AT3G49910, AT3G24830, AT3G05560, AT2G16930, AT3G06680, AT2G37190, AT4G17390, AT5G27700, AT3G04400, AT2G20450, AT1G25260, AT3…
	GO:0042254	ribosome biogenesis	21	1.68e-22	2.01e-19	AT2G34480, AT3G06680, AT5G28060, AT4G11630, AT3G61110, AT2G37190, AT5G06360, AT5G27700, AT3G49010, AT1G74270, AT2G20450, AT4G15770, AT3G10950, AT1G26880, AT4G02230, AT3G62870, AT3G59540, AT5G59240, AT1G07070, AT4G18100, AT5G64670
yellow	GO:0002181	cytoplasmic translation	12	7.08e-15	8.52e-12	AT5G02450, AT1G74270, AT3G06680, AT3G53740, AT2G27710, AT1G74050, AT4G17390, AT3G13580, AT3G49910, AT1G07070, AT3G05560, AT1G33140
	GO:0006364	rRNA processing	8	3.06e-07	0.000367	AT5G10360, AT3G60360, AT1G25260, AT5G10070, AT1G63780, AT3G02560, AT2G31410, AT1G31660
	GO:0000462	maturation of SSU-rRNA from tricistronic rRNA transcript (SSU-rRNA, 5.8S rRNA, LSU-rRNA)	6	3.74e-06	0.004483	AT1G31817, AT5G28060, AT2G46230, AT5G59240, AT3G11510, AT3G49080
	GO:0042273	ribosomal large subunit biogenesis	5	1.95e-05	0.02332	AT1G74270, AT2G20450, AT4G15770, AT3G49910, AT1G07070
	GO:0000027	ribosomal large subunit assembly	5	4.82e-05	0.057797	AT5G61770, AT1G74050, AT1G25260, AT3G23620, AT5G45775
	GO:0042274	ribosomal small subunit biogenesis	4	9.97e-05	0.119448	AT5G10360, AT3G60360, AT3G02560, AT5G27700
	GO:0000028	ribosomal small subunit assembly	5	0.000131	0.15725	AT1G31817, AT3G04770, AT5G04800, AT3G61110, AT3G11510
	GO:0000463	maturation of LSU-rRNA from tricistronic rRNA transcript (SSU-rRNA, 5.8S rRNA, LSU-rRNA)	3	0.00248	2.93144	AT5G14520, AT3G13580, AT3G23620
	GO:0007005	mitochondrion organization	3	0.005884	6.82664	AT3G23990, AT5G40770, AT2G29530
	GO:0001731	formation of translation preinitiation complex	3	0.00984	11.1738	AT5G25757, AT4G20980, AT3G57290
	GO:0000470	maturation of LSU-rRNA	3	0.010587	11.9738	AT3G62870, AT5G06360, AT1G08360
	GO:0006446	regulation of translational initiation	3	0.01935	20.8748	AT5G25757, AT4G20980, AT3G57290
	GO:0000461	endonucleolytic cleavage to generate mature 3'-end of SSU-rRNA from (SSU-rRNA, 5.8S rRNA, LSU-rRNA)	2	0.022938	24.2749	AT3G04770, AT5G27700
	GO:0045039	protein import into mitochondrial inner membrane	2	0.028591	29.3608	AT2G29530, AT1G61570
	GO:0000447	endonucleolytic cleavage in ITS1 to separate SSU-rRNA from 5.8S rRNA and LSU-rRNA from tricistronic rRNA transcript (SSU-rRNA, 5.8S rRNA, LSU-rRNA)	2	0.034211	34.1054	AT3G04770, AT5G27700

## Sheet: hormononal
Table S3. Gene ontology of hormonal modules found by the DAVID database..
	GO ID	Term	Count	PValue	FDR	Genes
black	GO:0046686	response to cadmium ion	10	0.000369	0.484646	AT2G41380, AT3G09270, AT5G13420, AT2G30970, AT2G45290, AT4G14030, AT1G76680, AT2G19940, AT5G60390, AT3G12580
	GO:0042542	response to hydrogen peroxide	4	0.005071	6.46901	AT4G27670, AT4G14030, AT4G02380, AT3G12580
	GO:0016567	protein ubiquitination	9	0.00931	11.5787	AT2G45910, AT3G09770, AT3G19950, AT4G14030, AT1G21410, AT5G01830, AT3G47990, AT1G55000, AT3G12580
	GO:0010226	response to lithium ion	2	0.019175	22.4864	AT3G22490, AT3G04290
	GO:0006635	fatty acid beta-oxidation	3	0.028581	31.7146	AT3G06860, AT5G27520, AT5G65110
	GO:0009737	response to abscisic acid	7	0.041998	43.133	AT3G22490, AT3G51810, AT3G09770, AT1G54100, AT3G24500, AT5G25610, AT4G02380
	GO:0055114	oxidation-reduction process	15	0.046469	46.5269	AT1G54100, AT4G08390, AT5G05340, AT3G15090, AT3G17810, AT3G56630, AT2G19940, AT5G57800, AT5G40760, AT1G24180, AT1G64940, AT2G45510, AT5G06060, AT3G27890, AT1G76680
blue	GO:0009793	embryo development ending in seed dormancy	39	1.55e-05	0.024739	AT3G20630, AT5G22370, AT3G14180, AT2G44060, AT2G26830, AT3G06350, AT4G10760, AT2G46770, AT4G02990, AT1G14610, AT5G27720, AT4G32400, AT3G04400, AT1G55900, AT1G20200, AT3G08950, AT1G69670, AT1G49400, AT4G01560, AT2G03050, AT5G13710, AT5G23940, AT3G52940, AT5G23880, AT1G79490, AT5G61760, AT5G42190, AT5G13780, AT3G46560, AT3G10220, AT1G13980, AT5G10360, AT1G15220, AT1G07890, AT2G39990, AT4G31400, AT1…
	GO:0009735	response to cytokinin	21	3.97e-05	0.063194	AT1G73060, AT5G45890, AT2G44060, AT5G67500, AT2G40490, AT5G42890, AT5G49720, AT3G49010, AT3G46740, AT5G10360, AT4G17720, AT1G07890, AT1G51980, AT4G33680, AT2G37270, AT2G14920, AT2G19730, AT4G38630, AT1G78630, AT1G05850, AT4G32260
	GO:0016192	vesicle-mediated transport	19	0.000178	0.283556	AT5G61210, AT3G10640, AT4G27040, AT1G62020, AT2G47170, AT5G23550, AT1G31730, AT1G13980, AT5G08080, AT4G02080, AT1G08770, AT3G22845, AT2G27600, AT2G17380, AT5G09260, AT5G58060, AT4G11740, AT1G09330, AT2G40380
	GO:0015031	protein transport	29	0.000207	0.328947	AT5G17290, AT5G50230, AT2G17980, AT1G02130, AT3G15970, AT3G46830, AT3G22845, AT5G09260, AT2G27760, AT5G58060, AT4G17170, AT3G21865, AT2G42210, AT1G61570, AT5G61210, AT1G32410, AT2G47170, AT1G47830, AT5G55510, AT1G13980, AT1G09630, AT5G60860, AT3G12390, AT2G27600, AT1G15880, AT5G01180, AT1G49410, AT2G30695, AT2G31260
	GO:0006511	ubiquitin-dependent protein catabolic process	21	0.001581	2.49059	AT3G60820, AT3G20630, AT1G53850, AT4G10570, AT5G01720, AT5G57360, AT2G39940, AT5G42190, AT1G16890, AT5G58290, AT4G39910, AT2G25490, AT1G21720, AT1G20200, AT4G38630, AT1G69670, AT4G31300, AT2G27020, AT5G50870, AT1G64230, AT5G58590
	GO:0046686	response to cadmium ion	26	0.002468	3.86265	AT2G44060, AT1G53850, AT1G56340, AT1G45145, AT2G20420, AT1G02130, AT3G22200, AT2G42010, AT3G22960, AT5G09650, AT1G42550, AT1G74910, AT1G26630, AT5G62790, AT3G13235, AT5G65750, AT2G36530, AT1G13440, AT1G07890, AT3G57610, AT4G22670, AT4G38970, AT4G24190, AT3G17240, AT2G27020, AT1G65930
	GO:0006457	protein folding	23	0.002573	4.02297	AT5G56010, AT1G80920, AT3G44110, AT2G29960, AT2G18465, AT1G56340, AT1G45145, AT3G66654, AT1G50320, AT1G07700, AT1G14980, AT1G35620, AT5G48030, AT2G35795, AT1G77930, AT4G24190, AT1G29990, AT5G64350, AT4G33060, AT4G34960, AT5G58740, AT2G35010, AT2G30695
	GO:0019288	isopentenyl diphosphate biosynthetic process, methylerythritol 4-phosphate pathway	4	0.002976	4.64006	AT5G62790, AT2G26930, AT1G63970, AT5G60600
	GO:0006120	mitochondrial electron transport, NADH to ubiquinone	4	0.00601	9.16191	AT3G03070, AT5G08530, AT4G02580, AT3G06310
	GO:0055114	oxidation-reduction process	72	0.006041	9.20623	AT1G06690, AT3G24503, AT1G01510, AT1G76160, AT3G06350, AT1G24360, AT3G53130, AT4G37925, AT1G45145, AT5G06730, AT1G61720, AT5G11270, AT1G14130, AT3G12260, AT3G06310, AT4G21860, AT2G34500, AT3G02360, AT1G15710, AT2G45560, AT1G30120, AT3G26300, AT5G60600, AT2G43710, AT3G52940, AT5G03455, AT5G62790, AT1G78570, AT1G53670, AT4G37530, AT3G08610, AT2G41540, AT5G06580, AT2G24580, AT5G15180, AT2G15620, AT1…
	GO:0022900	electron transport chain	5	0.008501	12.723	AT5G66760, AT5G67590, AT2G27510, AT5G17770, AT4G32360
	GO:0046168	glycerol-3-phosphate catabolic process	3	0.008896	13.2753	AT3G07690, AT5G40610, AT2G41540
	GO:0006487	protein N-linked glycosylation	6	0.011611	16.9853	AT5G03080, AT1G61790, AT5G14480, AT4G21150, AT5G02410, AT3G19280
	GO:0000027	ribosomal large subunit assembly	6	0.011611	16.9853	AT1G32990, AT1G25260, AT1G16740, AT4G01560, AT4G35490, AT3G23620
	GO:0007034	vacuolar transport	5	0.011817	17.2606	AT3G10640, AT5G09260, AT5G06140, AT3G52850, AT3G47810
	GO:0000463	maturation of LSU-rRNA from tricistronic rRNA transcript (SSU-rRNA, 5.8S rRNA, LSU-rRNA)	4	0.013111	18.9713	AT1G80750, AT5G15550, AT3G13580, AT3G23620
	GO:0045039	protein import into mitochondrial inner membrane	3	0.014439	20.6919	AT3G46560, AT2G29530, AT1G61570
	GO:0009826	unidimensional cell growth	11	0.01499	21.3961	AT5G60340, AT4G28250, AT3G51160, AT1G72300, AT3G18000, AT2G45110, AT1G13980, AT4G39400, AT1G09330, AT5G49720, AT5G18580
	GO:0006888	ER to Golgi vesicle-mediated transport	8	0.015208	21.6727	AT5G42570, AT1G62020, AT4G32640, AT1G15880, AT1G48440, AT4G17170, AT1G02130, AT1G53710
	GO:0009651	response to salt stress	30	0.017684	24.7536	AT3G23600, AT3G44110, AT1G56340, AT4G04330, AT4G36020, AT3G22200, AT2G38710, AT3G02360, AT5G09650, AT5G01410, AT4G31300, AT1G05850, AT5G02410, AT2G04240, AT3G52300, AT3G05030, AT4G37530, AT2G36530, AT1G07890, AT3G12390, AT1G15690, AT5G19690, AT5G04590, AT3G23830, AT1G51980, AT2G43790, AT4G24190, AT4G38630, AT1G35910, AT1G65930
	GO:0046777	protein autophosphorylation	12	0.018347	25.5585	AT2G17890, AT5G13160, AT3G51550, AT5G04870, AT1G56720, AT2G17290, AT4G35310, AT1G12680, AT3G06483, AT3G17850, AT2G41140, AT2G01210
	GO:0006072	glycerol-3-phosphate metabolic process	3	0.021094	28.8111	AT3G07690, AT5G40610, AT2G41540
	GO:0009555	pollen development	15	0.021533	29.3177	AT2G07050, AT1G17420, AT5G61760, AT4G09140, AT4G29380, AT1G06515, AT5G50260, AT3G18000, AT1G53320, AT2G30490, AT2G43790, AT1G72520, AT4G38630, AT1G31660, AT5G41190
	GO:0008654	phospholipid biosynthetic process	6	0.022098	29.9656	AT2G38110, AT2G26830, AT1G63050, AT5G40610, AT1G13560, AT3G18000
	GO:0016126	sterol biosynthetic process	6	0.022098	29.9656	AT1G31910, AT3G52940, AT1G20050, AT2G34500, AT3G07020, AT5G13710
	GO:0042254	ribosome biogenesis	12	0.025593	33.8506	AT1G74270, AT5G13510, AT1G32990, AT4G09800, AT5G06360, AT5G53070, AT2G19730, AT1G07070, AT3G16080, AT1G16740, AT4G35490, AT3G49010
	GO:0006626	protein targeting to mitochondrion	4	0.032318	40.764	AT3G46560, AT2G36070, AT2G29530, AT1G61570
	GO:0006364	rRNA processing	8	0.032506	40.9477	AT5G10360, AT1G25260, AT1G63780, AT2G31410, AT1G15420, AT1G31660, AT5G41190, AT1G18850
	GO:0009901	anther dehiscence	4	0.037278	45.4232	AT1G17420, AT2G39940, AT2G46770, AT1G72520
	GO:0000413	protein peptidyl-prolyl isomerization	6	0.037346	45.4844	AT2G29960, AT3G66654, AT5G64350, AT4G33060, AT5G45680, AT4G34960
	GO:0034599	cellular response to oxidative stress	7	0.040525	48.2842	AT1G66330, AT1G07890, AT1G45145, AT1G50320, AT2G35010, AT1G07700, AT1G11530
	GO:0006979	response to oxidative stress	19	0.041549	49.1571	AT3G49960, AT4G02580, AT1G56340, AT5G06730, AT1G45145, AT1G53670, AT4G37530, AT3G22200, AT5G15180, AT4G21860, AT1G13440, AT1G07890, AT5G01410, AT1G14870, AT2G43790, AT1G35910, AT5G06720, AT5G66390, AT5G47650
	GO:0010090	trichome morphogenesis	5	0.044061	51.2404	AT2G22640, AT2G46225, AT1G30825, AT5G23940, AT5G45190
	GO:0071555	cell wall organization	20	0.044424	51.5341	AT2G36870, AT5G57550, AT1G78570, AT5G23870, AT5G57560, AT5G05170, AT5G56590, AT2G45110, AT1G13980, AT5G13870, AT5G49720, AT3G19280, AT2G38650, AT4G28250, AT3G61490, AT5G13000, AT3G09090, AT3G25140, AT5G17420, AT2G03220
brown	GO:0008152	metabolic process	16	6.28e-06	0.00889	AT3G14240, AT5G51750, AT4G14430, AT3G50520, AT3G53160, AT1G22380, AT2G05710, AT2G04160, AT5G06570, AT4G15480, AT1G69040, AT2G36970, AT4G15940, AT1G51760, AT5G49690, AT1G47480
	GO:0055114	oxidation-reduction process	32	0.000532	0.750458	AT5G24530, AT4G38540, AT5G39410, AT3G25290, AT1G64950, AT5G62530, AT1G74790, AT5G20400, AT1G23800, AT5G14130, AT3G14630, AT3G63520, AT3G28480, AT1G52820, AT3G27820, AT5G53560, AT1G07180, AT5G38710, AT5G20960, AT1G12550, AT2G45550, AT4G15440, AT3G51030, AT1G22450, AT1G79440, AT2G02050, AT4G13010, AT1G31490, AT3G26330, AT1G71695, AT4G33910, AT2G23180
	GO:0016049	cell growth	5	0.002326	3.24498	AT2G17420, AT3G02210, AT5G60920, AT3G21510, AT5G39990
	GO:0009611	response to wounding	9	0.003517	4.86749	AT3G25250, AT4G15440, AT2G02990, AT3G54420, AT1G17840, AT2G47800, AT1G51760, AT3G51460, AT5G20900
	GO:0042742	defense response to bacterium	10	0.007862	10.5779	AT4G39090, AT5G24530, AT3G57330, AT4G33300, AT2G43120, AT1G64790, AT4G31750, AT4G23270, AT3G21630, AT3G53810
	GO:0019243	methylglyoxal catabolic process to D-lactate via S-lactoyl-glutathione	3	0.012693	16.5514	AT3G02720, AT1G08110, AT1G11840
	GO:0048767	root hair elongation	4	0.016244	20.7037	AT3G06810, AT1G24620, AT4G14430, AT5G41950
	GO:0072593	reactive oxygen species metabolic process	3	0.016468	20.9582	AT4G04950, AT1G79440, AT5G62530
	GO:0006508	proteolysis	13	0.02292	27.9942	AT4G39090, AT1G11910, AT5G67360, AT3G14240, AT3G54940, AT5G51750, AT1G52600, AT1G51760, AT5G60160, AT4G30550, AT2G04160, AT1G47128, AT5G08260
	GO:0009414	response to water deprivation	9	0.023771	28.8776	AT4G39090, AT3G63520, AT2G30580, AT1G08720, AT3G12490, AT2G47800, AT3G59380, AT5G38710, AT1G47128
	GO:0009813	flavonoid biosynthetic process	6	0.034996	39.6237	AT5G24530, AT2G36970, AT3G53160, AT1G22380, AT5G49690, AT4G15480
	GO:0010133	proline catabolic process to glutamate	2	0.036839	41.2371	AT5G62530, AT5G38710
	GO:0006631	fatty acid metabolic process	4	0.037065	41.4319	AT4G15440, AT5G27600, AT5G36880, AT2G04350
green	GO:0009735	response to cytokinin	7	0.007029	9.21548	AT3G51800, AT5G16710, AT2G46540, AT3G25920, AT3G27925, AT3G63140, AT5G14910
	GO:0009411	response to UV	3	0.025352	29.6678	AT1G03190, AT5G63310, AT5G18070
red	GO:0008152	metabolic process	9	0.000429	0.558192	AT1G01420, AT1G79460, AT3G48990, AT4G14440, AT1G07250, AT3G11430, AT2G30140, AT1G22360, AT2G22570
	GO:0009737	response to abscisic acid	9	0.002309	2.97112	AT4G25000, AT5G26340, AT1G66340, AT5G37770, AT1G70670, AT2G33380, AT1G71960, AT2G17840, AT2G22570
	GO:0009813	flavonoid biosynthetic process	5	0.010679	13.0713	AT1G01420, AT3G59030, AT1G07250, AT2G30140, AT1G22360
	GO:0052696	flavonoid glucuronidation	4	0.028547	31.4692	AT1G01420, AT1G07250, AT2G30140, AT1G22360
	GO:0009409	response to cold	6	0.032007	34.5861	AT3G45640, AT5G37770, AT2G38760, AT1G21760, AT2G33380, AT2G17840
turquoise	GO:0006457	protein folding	30	8.68e-06	0.01372	AT1G65280, AT5G20890, AT1G20810, AT1G26660, AT1G79940, AT5G49910, AT2G38730, AT5G55220, AT2G07340, AT5G28540, AT1G18170, AT3G16110, AT5G39950, AT1G36390, AT1G68730, AT5G18750, AT4G35450, AT3G08710, AT1G68370, AT3G03960, AT1G79930, AT2G28000, AT1G76760, AT1G24120, AT5G53400, AT3G20050, AT3G18190, AT2G47470, AT2G43560, AT2G42750
	GO:0046686	response to cadmium ion	32	3.47e-05	0.054811	AT1G59900, AT2G33800, AT1G48030, AT3G53620, AT5G49910, AT1G42970, AT4G29060, AT4G02930, AT3G20390, AT3G12670, AT3G54470, AT3G46970, AT2G01140, AT5G17330, AT4G13780, AT2G24765, AT4G35450, AT4G31990, AT5G16970, AT1G79930, AT1G49760, AT5G08680, AT4G34050, AT2G33590, AT3G18190, AT5G18170, AT2G47470, AT2G30870, AT5G07350, AT4G31180, AT3G58610, AT1G13060
	GO:0042254	ribosome biogenesis	17	0.000249	0.392087	AT2G19740, AT1G64510, AT3G61110, AT3G27160, AT3G15190, AT5G27700, AT2G20450, AT1G29965, AT1G75350, AT3G62870, AT3G06700, AT1G48350, AT3G20780, AT2G39390, AT5G59240, AT5G64670, AT5G14320
	GO:0006364	rRNA processing	12	0.000298	0.469743	AT4G25630, AT5G63120, AT1G15440, AT3G19760, AT4G04940, AT5G52470, AT3G19810, AT5G20600, AT2G17250, AT5G35910, AT1G31970, AT3G09720
	GO:0009793	embryo development ending in seed dormancy	36	0.000355	0.558767	AT4G21710, AT3G55620, AT1G35680, AT4G02570, AT1G06220, AT2G04842, AT1G71440, AT4G26500, AT3G59420, AT1G71830, AT1G74960, AT4G29060, AT5G57930, AT1G32500, AT3G06430, AT1G67730, AT3G12670, AT5G60540, AT1G13120, AT5G27540, AT1G79350, AT5G22800, AT2G28000, AT3G10670, AT1G48410, AT4G37300, AT5G23040, AT3G48750, AT1G75350, AT3G47520, AT4G19350, AT2G47470, AT5G24400, AT5G37510, AT1G05190, AT2G17250
	GO:0009853	photorespiration	9	0.000917	1.43908	AT1G47260, AT1G67090, AT1G19580, AT1G32080, AT4G00620, AT5G37510, AT2G13360, AT1G68010, AT4G17360
	GO:0015995	chlorophyll biosynthetic process	8	0.001488	2.32478	AT1G08520, AT2G26540, AT1G74470, AT4G15560, AT1G44446, AT5G13630, AT1G58290, AT3G21200
	GO:0015979	photosynthesis	15	0.001666	2.59967	AT1G08520, AT3G14940, AT4G05390, AT1G15820, AT1G74470, AT4G15510, AT1G53310, AT1G67090, AT2G34420, AT5G45040, AT1G67740, AT1G77090, AT1G76570, AT4G34190, AT5G13630
	GO:0061077	chaperone-mediated protein folding	7	0.001722	2.68635	AT3G60370, AT5G19855, AT5G23040, AT1G20810, AT2G43560, AT5G48570, AT1G18170
	GO:0009658	chloroplast organization	14	0.001925	2.99919	AT1G35680, AT5G50920, AT5G45390, AT3G57180, AT4G35780, AT2G28000, AT1G06950, AT5G23040, AT1G32080, AT5G15450, AT3G56290, AT3G23400, AT2G20570, AT1G12410
	GO:0006096	glycolytic process	10	0.002445	3.79378	AT2G36580, AT1G22170, AT2G01140, AT5G50850, AT1G74030, AT1G59900, AT5G56350, AT1G54220, AT1G01090, AT1G42970
	GO:0009409	response to cold	24	0.003089	4.77032	AT1G35680, AT2G28900, AT4G10030, AT2G33800, AT1G68530, AT2G37220, AT4G31990, AT3G02130, AT3G23700, AT1G42970, AT5G63980, AT1G68090, AT1G67090, AT5G15090, AT3G48750, AT3G47520, AT2G26640, AT5G67320, AT4G03430, AT1G56070, AT5G53470, AT4G24770, AT1G23740, AT3G55990
	GO:0002181	cytoplasmic translation	8	0.005177	7.87314	AT2G19740, AT5G24510, AT1G74050, AT4G36130, AT3G06700, AT1G05190, AT5G01230, AT1G33140
	GO:0006397	mRNA processing	16	0.00618	9.33074	AT3G04680, AT4G08350, AT2G33340, AT1G06220, AT1G59720, AT3G19760, AT4G37380, AT2G27100, AT2G47250, AT2G37220, AT2G19430, AT1G02840, AT1G11650, AT2G06990, AT5G07350, AT4G24770
	GO:0008652	cellular amino acid biosynthetic process	9	0.00722	10.8171	AT2G37250, AT1G22410, AT5G65780, AT3G10030, AT3G20390, AT3G58610, AT5G13280, AT2G45300, AT1G69370
	GO:0008219	cell death	7	0.008844	13.0951	AT4G20380, AT3G44880, AT3G01420, AT2G26300, AT5G23040, AT1G11000, AT1G29690
	GO:0009231	riboflavin biosynthetic process	4	0.011548	16.7663	AT4G21470, AT4G20960, AT5G59750, AT4G11570
	GO:0015031	protein transport	24	0.013361	19.1453	AT1G13120, AT5G60460, AT2G28900, AT2G24765, AT5G03530, AT1G71270, AT5G47520, AT1G11890, AT1G79940, AT1G48635, AT1G07410, AT4G16370, AT1G12360, AT3G17970, AT2G01470, AT5G08040, AT2G30050, AT5G55220, AT3G63460, AT4G17530, AT2G34250, AT3G06540, AT1G60970, AT4G00350
	GO:0018208	peptidyl-proline modification	5	0.013481	19.3008	AT3G60370, AT1G20810, AT2G43560, AT5G48570, AT1G18170
	GO:0000398	mRNA splicing, via spliceosome	11	0.019123	26.2929	AT2G03870, AT2G43810, AT5G16260, AT3G26560, AT4G14342, AT1G10580, AT4G03430, AT5G42820, AT2G30000, AT4G21110, AT2G18740
	GO:0055114	oxidation-reduction process	71	0.019909	27.2195	AT1G17020, AT1G58440, AT5G17820, AT1G59900, AT2G20360, AT2G05990, AT3G55360, AT1G74470, AT1G19250, AT5G24910, AT5G22500, AT3G49140, AT5G65840, AT1G67730, AT5G59530, AT2G28190, AT1G68010, AT5G39950, AT1G20270, AT3G08710, AT1G67090, AT1G72190, AT5G14800, AT5G18170, AT1G08550, AT4G39490, AT1G01090, AT3G58610, AT2G26080, AT1G58290, AT4G39330, AT1G77370, AT4G08920, AT3G20790, AT3G47930, AT4G00620, AT5…
	GO:0015992	proton transport	5	0.020658	28.0938	AT2G22500, AT2G33040, AT4G29480, AT1G78900, AT2G21870
	GO:0006086	acetyl-CoA biosynthetic process from pyruvate	3	0.022703	30.4302	AT5G50850, AT1G59900, AT1G01090
	GO:0009416	response to light stimulus	15	0.023621	31.4548	AT4G08920, AT1G68530, AT3G57180, AT1G48030, AT1G42970, AT3G19820, AT5G63980, AT3G05420, AT2G34420, AT2G26640, AT2G45050, AT2G28190, AT5G09810, AT1G04400, AT1G58290
	GO:0000462	maturation of SSU-rRNA from tricistronic rRNA transcript (SSU-rRNA, 5.8S rRNA, LSU-rRNA)	6	0.025624	33.6433	AT1G74970, AT1G15440, AT5G08420, AT5G59240, AT2G17250, AT3G10530
	GO:0010027	thylakoid membrane organization	6	0.025624	33.6433	AT1G35680, AT2G26300, AT1G32500, AT2G45770, AT1G50250, AT3G10670
	GO:0009773	photosynthetic electron transport in photosystem I	4	0.026019	34.0668	AT1G64770, AT1G55370, AT1G15980, AT3G16250
	GO:0006418	tRNA aminoacylation for protein translation	5	0.029803	37.9999	AT5G49030, AT2G33840, AT4G13780, AT5G52520, AT3G55400
	GO:0009553	embryo sac development	8	0.030237	38.437	AT1G15440, AT4G30930, AT3G06430, AT2G47470, AT5G52520, AT1G14360, AT3G05530, AT5G45550
	GO:0010152	pollen maturation	4	0.03065	38.8499	AT1G71830, AT5G23630, AT1G14830, AT3G02130
	GO:0009846	pollen germination	7	0.031383	39.5763	AT1G68090, AT5G23630, AT3G07130, AT1G64980, AT3G02130, AT1G34350, AT3G56640
	GO:0009834	plant-type secondary cell wall biogenesis	6	0.033611	41.735	AT3G19820, AT5G03170, AT5G67230, AT5G61840, AT5G46340, AT1G27600
	GO:0001510	RNA methylation	4	0.035684	43.6789	AT4G25630, AT5G52470, AT4G38020, AT5G01230
	GO:0010207	photosystem II assembly	4	0.035684	43.6789	AT1G54500, AT3G60370, AT1G71500, AT5G48790
	GO:0006633	fatty acid biosynthetic process	11	0.03853	46.2483	AT3G22400, AT3G01420, AT1G74960, AT1G19440, AT1G04220, AT1G68530, AT2G26640, AT5G42650, AT2G05990, AT3G55360, AT2G44620
	GO:0015977	carbon fixation	3	0.040128	47.643	AT1G67090, AT3G14940, AT1G53310
	GO:0000054	ribosomal subunit export from nucleus	3	0.040128	47.643	AT3G55620, AT4G19210, AT5G55190
	GO:0007264	small GTPase mediated signal transduction	10	0.041399	48.7278	AT5G27540, AT5G55190, AT2G24765, AT5G03530, AT4G17530, AT5G47520, AT3G06540, AT5G64813, AT1G10630, AT1G07410
	GO:0010501	RNA secondary structure unwinding	7	0.041612	48.9073	AT5G63120, AT3G19760, AT3G58510, AT3G18600, AT1G31970, AT3G09720, AT3G06980
yellow	GO:0055114	oxidation-reduction process	25	0.001694	2.29174	AT2G39040, AT5G20500, AT4G24220, AT1G28480, AT2G44100, AT1G58030, AT4G35000, AT3G17880, AT4G11600, AT1G05260, AT3G48170, AT1G17010, AT4G37980, AT3G13730, AT3G19000, AT5G67290, AT3G22370, AT2G18980, AT4G10490, AT4G22260, AT1G63370, AT5G51970, AT2G36690, AT5G54770, AT5G11770
	GO:0006979	response to oxidative stress	10	0.001848	2.49727	AT5G40390, AT1G58030, AT2G39040, AT4G35000, AT1G27350, AT5G09830, AT4G11600, AT1G05260, AT2G18980, AT5G59880
	GO:0043171	peptide catabolic process	3	0.009787	12.581	AT5G54140, AT4G38220, AT4G38225
	GO:0042744	hydrogen peroxide catabolic process	5	0.010129	12.9932	AT1G58030, AT2G39040, AT4G35000, AT1G05260, AT2G18980
	GO:0055085	transmembrane transport	7	0.015638	19.3842	AT4G39460, AT3G13050, AT1G65730, AT4G39850, AT2G02860, AT1G72820, AT5G03555
	GO:0045901	positive regulation of translational elongation	2	0.028114	32.2841	AT1G69410, AT1G13950
	GO:0006452	translational frame shifting	2	0.028114	32.2841	AT1G69410, AT1G13950
	GO:0045905	positive regulation of translational termination	2	0.028114	32.2841	AT1G69410, AT1G13950
