# Supplementary material for: Integrative systems biology analysis of barley transcriptome ─ hormonal signaling against biotic stress
Source: PLoS One. 2023 Apr 27;18(4):e0281470. doi: 10.1371/journal.pone.0281470 (PMC10138258; doi:10.1371/journal.pone.0281470)
Supplement: S4 Table — (XLSX) [file pone.0281470.s010.xlsx]

## Sheet: biotic
Table S4. List of top 30 hub genes in each module for biotic datasets.
Module	Hub genes
blue	HV08M08u_at
	Contig7723_at
	Contig12201_at
	Contig6469_at
	Contig14238_at
	Contig8913_at
	Contig5397_at
	Contig7646_at
	Contig4502_at
	Contig1693_at
	Contig11310_at
	Contig7066_at
	Contig18588_at
	Contig14985_at
	Contig9259_at
	Contig17591_at
	Contig5340_at
	Contig6871_s_at
	Contig5405_at
	Contig1904_at
	Contig6947_at
	Contig16025_at
	Contig6703_at
	Contig12234_at
	Contig3621_at
	Contig9780_at
	Contig13842_at
	Contig6120_at
	Contig12838_at
	Contig2291_at
brown	Contig14050_at
	Contig6966_at
	Contig5223_at
	Contig5763_s_at
	Contig16284_at
	Contig10684_at
	Contig4363_s_at
	Contig3857_at
	Contig3267_at
	Contig10285_at
	Contig13262_at
	Contig8769_at
	Contig4748_s_at
	Contig9481_at
	Contig5922_at
	Contig3625_at
	Contig2576_at
	Contig8380_at
	Contig7818_s_at
	HV_CEa0002N08r2_at
	Contig2148_at
	Contig4193_at
	Contig330_at
	Contig6857_at
	Contig6349_at
	HVSMEm0005J13r2_at
	Contig1642_at
	Contig3101_s_at
	Contig4859_at
	Contig9432_at
	Contig9354_at
green	Contig13085_at
	Contig8521_s_at
	Contig13967_at
	Contig11115_at
	Contig4515_at
	Contig2419_s_at
	Contig1341_at
	Contig7577_at
	Contig10919_s_at
	Contig11640_at
	Contig16187_at
	Contig14488_at
	Contig13112_at
	Contig16255_s_at
	Contig8617_s_at
	Contig24365_at
	Contig19630_at
	Contig14788_at
	Contig7680_at
	Contig2403_at
	Contig20645_at
	Contig13186_at
	Contig1808_at
	Contig8001_at
	Contig18871_at
	Contig6814_at
	Contig86_at
red	Contig4218_at
	Contig1478_s_at
	Contig10491_at
	HU14P01u_at
	Contig7060_at
	Contig9160_s_at
	Contig21203_at
	Contig18967_at
	Contig6423_at
	Contig26195_at
	Contig12174_at
	Contig7661_at
	Contig3532_s_at
	Contig7903_at
	Contig7103_s_at
	Contig12607_at
	Contig3532_at
	Contig7832_at
	Contig8417_at
	Contig5897_at
	Contig8087_at
	Contig11195_at
	Contig12896_at
	Contig12772_s_at
	Contig4826_at
	Contig10265_at
	Contig10765_at
	Contig4119_at
	Contig25937_at
	Contig3081_at
turquise	Contig24476_at
	Contig9951_s_at
	Contig26452_at
	Contig13888_at
	Contig5267_at
	Contig11092_at
	Contig7239_s_at
	Contig24302_at
	Contig5341_at
	Contig13417_at
	Contig7522_s_at
	Contig4610_s_at
	Contig14024_at
	Contig9878_at
	Contig14841_s_at
	Contig12543_at
	Contig20211_at
	Contig8096_at
	Contig5950_s_at
	Contig1672_at
	Contig22605_at
	Contig5048_s_at
	Contig14813_at
	Contig1916_s_at
	Contig3960_at
	Contig6086_at
	Contig7428_at
	Contig1760_s_at
	Contig10699_at
yellow	Contig2448_s_at
	Contig1939_at
	Contig8133_at
	Contig3569_at
	Contig5935_at
	Contig2452_s_at
	Contig5756_at
	Contig5931_at
	Contig2301_at
	Contig1908_s_at
	HM10P03r_at
	Contig2843_at
	Contig1547_s_at
	Contig2627_at
	Contig6079_s_at
	Contig1139_s_at
	Contig2364_at
	Contig1369_s_at
	Contig2000_at
	Contig1599_at
	Contig1936_x_at
	Contig2345_s_at
	Contig3498_at
	Contig1551_s_at
	Contig1811_at
	Contig9065_at
	Contig4130_at
	Contig1818_at
	Contig1024_at
	Contig16217_at

## Sheet: hormonal
Table S4. List of top 30 hub genes in each module for hormonal datasets.
Module	Hub genes
black	AT5G35460.2
	AT5G59300.1
	AT1G33970.5
	AT3G51730.1
	AT1G78290.3
	AT1G65430.1
	AT4G26750.1
	AT5G05610.2
	AT3G17090.1
	AT3G09770.1
	AT5G03340.1
	AT4G01710.1
	AT5G05520.1
	AT5G03220.1
	AT4G37880.1
	AT3G15090.1
	AT5G40650.1
	AT1G28150.2
	AT3G51000.1
	AT4G19860.1
	AT1G80950.1
	AT5G40760.2
	AT4G35140.1
	AT3G07790.1
	AT3G19950.1
	AT5G18480.1
	AT5G13420.1
	AT4G26810.2
	AT5G60390.3
	AT2G32520.3
blue	AT2G45060.1
	AT4G38630.1
	AT1G71790.1
	AT3G06310.3
	AT1G45145.1
	AT1G79010.1
	AT1G80230.1
	AT5G67590.1
	AT3G03740.1
	AT3G21865.1
	AT2G29960.3
	AT1G05720.1
	AT1G68100.1
	AT3G07300.2
	AT2G27600.1
	AT3G03070.1
	AT2G43710.2
	AT1G67620.1
	AT5G55125.2
	AT1G61620.1
	AT4G06599.1
	AT4G24440.2
	AT5G59140.1
	AT1G09060.4
	AT1G26630.1
	AT4G23630.2
	AT3G18410.2
	AT4G30480.2
	AT4G31720.3
	AT5G06140.1
brown	AT2G02050.1
	AT3G19420.1
	AT1G22450.1
	AT2G32070.1
	AT5G43970.1
	AT2G40190.1
	AT2G04350.2
	AT3G22290.2
	AT1G49590.1
	AT2G30105.1
	AT1G11840.6
	AT5G55290.3
	AT3G05230.1
	AT1G17370.1
	AT4G04950.1
	AT1G03260.1
	AT4G36790.1
	AT3G25220.1
	AT5G54855.1
	AT1G32790.1
	AT3G24440.2
	AT3G26730.1
	AT1G08370.1
	AT1G08720.1
	AT3G22110.1
	AT1G52600.1
	AT2G22370.1
	AT2G25280.1
	AT5G44860.2
	AT4G36760.1
green	AT3G61140.1
	AT4G12610.1
	AT3G06050.1
	AT1G26830.1
	AT4G34700.1
	AT3G55520.3
	AT5G48870.1
	AT2G02760.4
	AT3G15430.6
	AT3G57080.1
	AT3G51780.1
	AT5G49510.2
	AT1G60690.1
	AT3G22680.1
	AT2G46540.1
	AT1G17210.1
	AT5G20170.1
	AT3G46060.3
	AT5G63280.1
	AT5G40740.1
	AT3G13882.1
	AT2G47420.1
	AT2G41840.1
	AT1G67430.1
	AT1G64550.1
	AT4G29830.1
	AT4G11630.1
	AT1G49040.1
	AT5G38470.1
	AT2G32380.1
red	AT4G04210.1
	AT4G14600.1
	AT5G19180.1
	AT4G14440.1
	AT3G62370.1
	AT4G28300.1
	AT5G55500.1
	AT3G29270.2
	AT1G21760.1
	AT3G18430.3
	AT1G77710.1
	AT4G16210.1
	AT4G29960.1
	AT2G35900.1
	AT5G63830.1
	AT2G40060.1
	AT3G10850.1
	AT3G54850.1
turquoise	AT5G47030.1
	AT1G67785.1
	AT1G16810.3
	AT1G19580.1
	AT2G20360.1
	AT4G20150.1
	AT1G75110.1
	AT5G52980.1
	AT5G47570.1
	AT1G47260.1
	AT3G26670.4
	AT5G42790.1
	AT1G09150.1
	AT5G20570.1
	AT2G07340.1
	AT3G13410.1
	AT2G21870.1
	AT3G05530.1
	AT4G02570.4
	AT5G47890.1
	AT5G43130.1
	AT1G55170.1
	AT1G31190.1
	AT2G26140.1
	AT2G26260.1
	AT2G03870.2
	AT2G43810.3
	AT2G38730.1
	AT1G54320.1
	AT1G19140.1
yellow	AT2G36060.1
	AT4G38220.1
	AT4G15470.1
	AT1G36980.2
	AT3G18820.1
	AT5G52840.1
	AT3G13200.1
	AT5G46030.3
	AT4G39220.2
	AT3G07640.1
	AT2G20580.1
	AT4G35980.1
	AT1G27530.1
	AT1G71780.1
	AT5G01960.1
	AT5G38470.2
	AT4G12790.6
	AT4G09320.1
	AT1G65730.1
	AT4G29870.1
	AT3G03610.3
	AT3G60800.1
	AT2G17800.2
	AT2G40830.4
	AT1G56170.2
	AT1G50480.1
	AT1G18190.1
	AT2G45620.1
	AT5G20500.1
	AT1G11020.1
