# Supplementary material for: Integrative systems biology analysis of barley transcriptome ─ hormonal signaling against biotic stress
Source: PLoS One. 2023 Apr 27;18(4):e0281470. doi: 10.1371/journal.pone.0281470 (PMC10138258; doi:10.1371/journal.pone.0281470)
Supplement: S5 Table — (XLSX) [file pone.0281470.s011.xlsx]

## Sheet: biotic
Table S5. List of transcription factors enriched for biotic DEGs.
family	count	genbank	P-value	Probeset ID	accession	Up / down_requlate	module
Alfin-like	1	BU967552.1	4.74e-20	Contig10280_at	AT5G20510	down	Module brown
GRAS	1	BE421597.1	4.74e-20	Contig5444_s_at	AT5G48150	down	Module brown
bHLH	1	CK567610.1	4.74e-20	Contig15391_at	AT2G42280	down	Module green
HB-other	1	BF266995.2	4.74e-20	Contig24976_at	AT5G11270	down	Module turquoise
bZIP	1	BU999546.1	4.74e-20	Contig13720_at	AT5G11260	up	Module turquoise
GARP-G2-like	1	AK250938.1	4.74e-20	Contig14220_at	AT2G03500	down	Module turquoise
Whirly	1	AK249976	0.031581	Contig8769_at	AT1G71260	down	Module turquoise
AUX/IAA	3	BE421551.1	0.0492774	Contig2502_at	AT3G04730	down	-
		AK248358.1	2.12e-06	Contig322_at	AT4G29080	down	Module red
		AK250333.1	4.31e-05	Contig9991_at	AT1G04240	down	Module green
GNAT	4	AK251118.1	4.74e-20	Contig11633_at	AT1G72030	down	Module turquoise
		BE559463.2	0.000989492	Contig13186_at	AT4G37670	down	Module green
		AK249384.1	0.000124153	Contig9828_at	AT5G11340	up	Module brown
		AK249545.1	4.74e-20	Contig9864_at	AT1G32070	down	Module turquoise
Jumonji	1	BJ484812.1	4.74e-20	Contig6323_at	AT1G11950	down	Module red
NF-YC	1	BG417687.2	0.00169811	Contig1341_at	AT1G56170	down	Module green
C2C2-GATA	1	AK251711.1	4.74e-20	Contig12233_at	AT3G60530	down	Module brown
Trihelix	1	AK249612.1	4.74e-20	Contig13094_s_at	AT5G63420	down	Module turquoise
mTERF	1	AK252641.1	4.74e-20	Contig5766_at	AT4G38160	down	Module brown
SWI/SNF-BAF60b	1	BQ760296.1	0.000588235	Contig19707_at	AT4G34290	down	Module turquoise
others	4	BM816908.1 HC113F06_SK.ab1 HC Hordeum vulgare subsp. vulgare cDNA clone HC113F06_SK.ab1 similar to (AC008263) ESTs gb|T75898, gb|R65457, gb|AA597517 and gb|AA597420 come from this gene. [Arabidopsis thaliana] gi|12323902|gb|AAG51928.1|	5.48e-20	Contig3205_at	AT1G19180	up	Module blue
		BF260830.2	5.48e-20	Contig11872_at	AT5G61380	up	Module brown
		AK250331.1	4.74e-20	Contig9376_at	AT5G02810	down	Module turquoise
		AK250574.1	5.48e-20	Contig3618_s_at	AT2G39900	up	Module blue

## Sheet: hormonal
Table S5. List of transcription factors enriched for hormonal DEGs.
family	count	genbank	P-value	Probeset ID	accession	Up / down requlate	module
GNAT	1	AK361653.1	0.0487692	Contig15462_at	AT2G32030	down	Module red
Tify	1	AK366531.1	3.91e-19	Contig4812_at	AT5G20900	up	Module brown
OFP	1	Not anailable	0.000193548	HV10K18u_at	AT4G04025	up	Module brown
C2H2	1	AK371765.1	0.036744	Contig21005_at	AT5G59820	up	-
MBF1	1	BT004761	0.000493151	Contig18796_at	AT3G24500	up	Module black
others	1	BM816908	3.91e-19	Contig10441_at	AT1G19180	up	Module turquoise
