# Supplementary material for: Integrative systems biology analysis of barley transcriptome ─ hormonal signaling against biotic stress
Source: PLoS One. 2023 Apr 27;18(4):e0281470. doi: 10.1371/journal.pone.0281470 (PMC10138258; doi:10.1371/journal.pone.0281470)
Supplement: S6 Table — (XLSX) [file pone.0281470.s012.xlsx]

## Sheet: biotic
Table S6. List of the highest scoring miRNAs associated with biotic DEGs that were identified using psRNA target server.
miRNA_Acc.	Target_Acc.	Expectation	UPE$	miRNA_start	miRNA_end	Target_start	Target_end	miRNA_aligned_fragment	alignment	Target_aligned_fragment	Inhibition	Target_Desc.	Multiplicity
hvu-miR5049e	Contig13026_at	0	-1	1	21	346	366	AAUUAUUUAGGUACAGAGGGA	:::::::::::::::::::::	UCCCUCUGUACCUAAAUAAUU	Cleavage		1
hvu-miR5049b	Contig13026_at	1.5	-1	1	21	345	365	AGUAUUUAGGUACAGAGGGAG	::::::::::::::::::: :	CUCCCUCUGUACCUAAAUAAU	Cleavage		1
hvu-miR5049d	Contig13026_at	1.5	-1	1	21	349	369	UACAAUUAUUUAGGAACGGAG	:::.:: ::::::::::::::	CUCUGUACCUAAAUAAUUGUA	Cleavage		1
hvu-miR1436	Contig12022_at	2.5	-1	1	21	458	478	ACAUUAUGGGACGGAGGGAGU	:: ::::.::::::::::::	ACAGCCUCUGUCCCAUAAUGU	Cleavage		1
hvu-miR6193	Contig13967_at	2.5	-1	1	23	110	132	CUCUGCCACCGGUCCAUGACGAC	::: :: ::::: ::::::::::	GUCAUCUUGGACGGGUGGCAGAG	Translation		1
hvu-miR1130	Contig11984_at	3	-1	1	21	383	403	UCUGUAACUUAAUAUAAGACG	::::::::::: ::::::::	CGUCUUAUAUUUUGUUACAGA	Translation		1
hvu-miR169	Contig7809_at	3	-1	1	21	382	402	AAGCCAAGGAUGAGUUGCCUG	.:::::..:::::::: :.::	UAGGCAGUUCAUCCUUCGUUU	Cleavage		1
hvu-miR5049c	Contig5405_at	3	-1	1	23	441	463	AGACAAUUAUUUUGGGACGGAGG	: : :::::::. ::::::::	UGUACUUCCCAAAGCAAUUGUCU	Cleavage		1
hvu-miR5053	Contig7417_at	3	-1	1	21	241	261	CGCAGCUGUAGUCGCCGGCGU	::::.:::::::::: ::::	ACGCUGGCGACUACAUCUGCA	Cleavage		1
hvu-miR6185	Contig13608_at	3	-1	1	21	552	572	UCUGGCAGCGACGGGAACAUA	:::: :.::.:.::.::::	GUUGUUGCUGUUGUUGUCAGA	Cleavage		1
hvu-miR6191	Contig14715_at	3	-1	1	20	254	273	UAGAUUUGUCUAGAUAUGAA	:. :::::::...::::::	GUUUUAUCUAGGUGAAUCUA	Cleavage		1
hvu-miR6192	Contig4747_at	3	-1	1	22	374	395	UAGGAGAGGGGGGAAGGGAUCU	::.::::.:..::::.::.	UCUUCUCUUCUCUUCUCUUCUG	Cleavage		1
hvu-miR1436	Contig11984_at	3.5	-1	1	21	329	349	ACAUUAUGGGACGGAGGGAGU	::::::::.::: :: :::::	ACUCCCUCUGUCACAAAAUGU	Cleavage		1
hvu-miR168-3p	Contig926_x_at	3.5	-1	1	24	67	90	GAUCCCGCCUUGCACCAAGUGAAU	...::::: :::::: :::::	GGCUGUUUGGUUCAAGGCUGGAUC	Cleavage		1
hvu-miR168-5p	Contig7388_at	3.5	-1	1	21	296	316	UCGCUUGGUGCAGAUCGGGAC	:: .:::::::.:::.:.:.	UUCAUGAUCUGCGCCAGGUGG	Cleavage		1
hvu-miR5048a	Contig7473_at	3.5	-1	1	22	105	126	UAUUUGCAGGUUUUAGGUCUAA	:: :::.::...:::::::.	GAAGCCCUGAAGUUUGCAAAUG	Cleavage		1
hvu-miR5048b	Contig7473_at	3.5	-1	1	22	105	126	UAUUUGCAGGUUUUAGGUCUAA	:: :::.::...:::::::.	GAAGCCCUGAAGUUUGCAAAUG	Cleavage		1
hvu-miR5049f	Contig10265_at	3.5	-1	1	21	294	314	AAUUAAUAUGGAUCGGAGGGA	::::::.: ::::::::: ::	UCCCUCUGUUCCAUAUUAUUU	Cleavage		1
hvu-miR6181	Contig11681_at	3.5	-1	1	23	306	328	UGCUCUUCAUGGACUGCGGCGCC	::::.::.::::::: .::::.	CGCGCUGCGGUCCAUGCGGAGCG	Cleavage		1
hvu-miR6192	Contig10883_at	3.5	-1	1	22	357	378	UAGGAGAGGGGGGAAGGGAUCU	:::.:::::....:::.::.	UCAUCUCUUCCUUUUUCUUCUG	Cleavage		1
hvu-miR6192	Contig12712_at	3.5	-1	1	22	367	388	UAGGAGAGGGGGGAAGGGAUCU	::.::::....::.:.:::	UUUUCUCUUCUUUUCUUUUCUA	Cleavage		1
hvu-miR6192	Contig5108_s_at	3.5	-1	1	22	373	394	UAGGAGAGGGGGGAAGGGAUCU	::: :::::::::::.:	UAUCCCCCUCCCCCCUCUCUUU	Cleavage		1
hvu-miR6192	Contig4208_at	3.5	-1	1	22	111	132	UAGGAGAGGGGGGAAGGGAUCU	.: .::::.:..::::.:::	UAGUAUCUUCUCUUCUCUUCUA	Cleavage		1
hvu-miR6202	Contig16121_at	3.5	-1	1	20	436	455	UGAAGAUUUUAAGCAUUGAA	::::::::::..::::.	GACAAUGCUUAAGGUCUUUU	Cleavage		1
hvu-miR6202	Contig16950_at	3.5	-1	1	20	323	342	UGAAGAUUUUAAGCAUUGAA	:.. :::::::::: ::::	AUUGUUGCUUAAAAUAUUCA	Cleavage		1
hvu-miR6204	Contig4490_s_at	3.5	-1	1	22	366	387	AGGAGAAUAAUUAGAGCUGUGA	:.:: ::::: .::.:::::::	UUACUGCUCUUGUUGUUCUCCU	Cleavage		1
hvu-miR6205	Contig14290_at	3.5	-1	1	23	288	310	AGGAUGUUUGGAUACGUUUUAGU	.:: : ::::::::.:.::	UAACGAAGGCAUCCAAACGUUCU	Cleavage		1
hvu-miR6208	Contig5406_x_at	3.5	-1	1	22	166	187	GUGCAUCAAGAUCGGCUCAUCU	: :::.::::::: ::::.	CUUUUAGCUGAUCUUGCUGCAU	Cleavage		1
hvu-miR6214	Contig24882_at	3.5	-1	1	20	244	263	CGACGACGACGAGCACGACA	:: :: ::::::::::::	AGUAUUGGUCGUCGUCGUCG	Cleavage		1
hvu-miR1120	Contig6380_at	4	-1	1	24	201	224	ACAUUCUUAUAUUAUGGGACGGAG	: ..::: : :::::..::::::	CAUUGUCACUAAAUAUGGGAAUGU	Cleavage		1
hvu-miR1436	Contig10265_at	4	-1	1	21	292	312	ACAUUAUGGGACGGAGGGAGU	::::::::.::.::::: : :	ACUCCCUCUGUUCCAUAUUAU	Cleavage		1
hvu-miR1436	Contig9211_at	4	-1	1	21	550	570	ACAUUAUGGGACGGAGGGAGU	::::: ::: ::::::::: :	ACUCCAUCCAUCCCAUAAUAU	Cleavage		1
hvu-miR159a	Contig12174_at	4	-1	1	21	374	394	UUUGGAUUGAAGGGAGCUCUG	.:.:::: :::: ::.::::	GGGGGCUCGCUUCCAUUCAAA	Cleavage		1
hvu-miR159b	Contig12174_at	4	-1	1	21	374	394	UUUGGAUUGAAGGGAGCUCUG	.:.:::: :::: ::.::::	GGGGGCUCGCUUCCAUUCAAA	Cleavage		1
hvu-miR166a	Contig15563_at	4	-1	1	21	375	395	UCGGACCAGGCUUCAUUCCCC	: ..:::: :::::::.::	UCGAGGUGAAACCUGGUCUGA	Translation		1
hvu-miR166b	Contig15563_at	4	-1	1	21	375	395	UCGGACCAGGCUUCAUUCCCC	: ..:::: :::::::.::	UCGAGGUGAAACCUGGUCUGA	Translation		1
hvu-miR166c	Contig15563_at	4	-1	1	21	375	395	UCGGACCAGGCUUCAUUCCCC	: ..:::: :::::::.::	UCGAGGUGAAACCUGGUCUGA	Translation		1
hvu-miR397a	Contig16381_at	4	-1	1	21	371	391	CCGUUGAGUGCAGCGUUGAUG	:.:.: :::::::.::::	UGGCGAUGGUGCACUCGACGG	Cleavage		1
hvu-miR399	Contig9442_at	4	-1	1	21	504	523	UGCCAAAGGAGAUUUGCCCCG	::: ::::::::: :::::::	CGGUGCAAAUCUC-UUUGGCA	Cleavage		1
hvu-miR399	Contig13188_at	4	-1	1	21	374	394	UGCCAAAGGAGAUUUGCCCCG	::...::: :::::::::	GAUGGUGGAUCCCCUUUGGCA	Translation		1
hvu-miR444a	Contig5080_at	4	-1	1	21	439	459	UUGCUGCCUCAAGCUUGCUGC	: :::. .:::::::.:.::	UCUGCAGCUUUGAGGCGGUAA	Cleavage		1
hvu-miR444b	Contig5048_s_at	4	-1	1	21	312	332	UGCAGUUGCUGUCUCAAGCUU	:: ::::.:.:::.:::: ::	AAUCUUGGGGCAGUAACUUCA	Cleavage		1
hvu-miR444b	Contig733_at	4	-1	1	21	348	368	UGCAGUUGCUGUCUCAAGCUU	.: :::::.. :::.:::::	UGGGUUGAGGUUGCAGCUGCA	Translation		1
hvu-miR5049e	Contig1908_s_at	4	-1	1	21	470	490	AAUUAUUUAGGUACAGAGGGA	.:.:::::::.::: :::	CAGUUUUGUACCUGAAUUAUU	Cleavage		1
hvu-miR5050	Contig7399_s_at	4	-1	1	21	48	68	UUGAGGUCGUUCAACCAGCAA	:::::::::. ::.::.:	AAGCUGGUUGAGGGAUCUUAU	Cleavage		1
hvu-miR5050	Contig13159_at	4	-1	1	21	24	44	UUGAGGUCGUUCAACCAGCAA	::::: ::.::::: :::	GGGCUGGCUGGACGACAUCAC	Cleavage		1
hvu-miR5051	Contig11516_at	4	-1	1	21	152	172	UUUGGCACCUUGAAACUGGGA	::.:::::::.: ::::.:	GCCUAGUUUCAGGAUGCCGAC	Cleavage		1
hvu-miR5053	Contig5941_at	4	-1	1	21	145	165	CGCAGCUGUAGUCGCCGGCGU	:::.:: ::.: ::.::::::	ACGUCGACGGCGACGGCUGCG	Translation		1
hvu-miR6177	Contig7030_at	4	-1	1	22	465	486	UACCAUGGACAGAAGGCACUUA	::.: :::::..:::::.	UUUAUGUCGUCUGUUUAUGGUG	Cleavage		1
hvu-miR6178	Contig11640_at	4	-1	1	22	411	432	CACGGAACUGGGCGGUUGCACU	:: :.:.::.: ::::::::	CCUGGAGCUGCUCCGUUCCGUG	Cleavage		1
hvu-miR6180	EBro08_SQ012_M02_at	4	-1	1	20	443	462	AGGGUGGAAGAAAGAGGGCG	.:::.:::::::.:.::	UUUCCUUUUUCUUCUAUCCG	Cleavage		1
hvu-miR6180	Contig10699_at	4	-1	1	20	332	351	AGGGUGGAAGAAAGAGGGCG	:.:.:.:::::::: :..:	GGUCUUUUUUCUUCCUCUUU	Cleavage		1
hvu-miR6180	Contig4580_at	4	-1	1	20	418	437	AGGGUGGAAGAAAGAGGGCG	.:. .:::::.:::.:..::	UGUAUUCUUUUUUCUAUUCU	Cleavage		1
hvu-miR6180	HM10P03r_at	4	-1	1	20	94	113	AGGGUGGAAGAAAGAGGGCG	: :: ::::.::...::::	GGACCCCUUUUUUUUGCCCU	Cleavage		1
hvu-miR6181	Contig9574_at	4	-1	1	23	302	324	UGCUCUUCAUGGACUGCGGCGCC	::.: : ::.::::::::..	GUGGCUGAAUUCUAUGAAGAGUG	Cleavage		1
hvu-miR6184	Contig3965_at	4	-1	1	22	156	177	CGGCGUCGGAUCUGGCCGGCCU	:::::::::. :::.:: ::	CAGCCGGCCAGGCCCGGCGACG	Translation		1
hvu-miR6187	Contig6291_at	4	-1	1	21	67	87	UGAACAGGUUCGGCGACCUCA	: ::::.:::.:.:: :::	AUAUGUCGUCGAGCUUGAUCA	Cleavage		1
hvu-miR6190	Contig13112_at	4	-1	1	21	455	475	CGAGGAAAGGAAGAAGCCAUG	:: .: ::::.:::..:::	UUUGUUUACUUCUUUUUUUCG	Cleavage		1
hvu-miR6192	Contig11313_at	4	-1	1	22	443	464	UAGGAGAGGGGGGAAGGGAUCU	:::. :::.::.:::::.:	CAAUCUAUUCUCCUCUCUCUUU	Cleavage		1
hvu-miR6192	Contig6218_at	4	-1	1	22	334	355	UAGGAGAGGGGGGAAGGGAUCU	::::::: .::::::::	CACGCCCUUCCAUCCUCUCCUU	Translation		1
hvu-miR6192	Contig3582_s_at	4	-1	1	22	466	487	UAGGAGAGGGGGGAAGGGAUCU	: ..:: :.::::::::::	CCCUGUUUUGCUCCCUCUCCUA	Cleavage		1
hvu-miR6196	HVSMEb0017B20r2_at	4	-1	1	21	244	264	AGGACGAGGAGAUGGAGAGGA	::.::::. ::::::: ::::	UCUUCUCUUUCUCCUCCUCCU	Cleavage		1
hvu-miR6196	HB08N23r_at	4	-1	1	21	435	455	AGGACGAGGAGAUGGAGAGGA	:..:::.: :::.::.::.::	UUUUCUUCUUCUUCUUGUUCU	Cleavage		1
hvu-miR6196	Contig16187_at	4	-1	1	21	388	408	AGGACGAGGAGAUGGAGAGGA	:::: ::.::.:.::.::..:	UCCUAUCUAUUUUCUUGUUUU	Cleavage		1
hvu-miR6196	Contig7353_at	4	-1	1	21	411	431	AGGACGAGGAGAUGGAGAGGA	:: ::::::::::.: :::	GCCGAUCCAUCUCCUUGCCCU	Cleavage		1
hvu-miR6196	Contig1321_at	4	-1	1	21	356	375	AGGACGAGGAGAUGGAGAGGA	::::: .:.::::.:::.:	GGCUCUC-GUUUCCUUGUCUU	Cleavage		1
hvu-miR6198	Contig8133_at	4	-1	1	22	348	369	GCUCUGUCUUGGAUGGUCAUUC	.::: .. :.:::::.:::::	AGAUGUUUCUUCAAGAUAGAGC	Cleavage		1
hvu-miR6200	Contig1690_s_at	4	-1	1	21	286	306	UUUGGCCAACUAGAUCUAUGA	: ::: :::.:::::..:.:	GCUUAGCUCUGGUUGGUUAGA	Cleavage		1
hvu-miR6203	Contig1024_at	4	-1	1	22	429	450	AGACGAUUAAGAAGACCUGCAA	..:::.::::::.:.::.	CGUUGGGUUUUCUUAGUUGUUG	Cleavage		1
hvu-miR6208	Contig11444_at	4	-1	1	22	328	349	GUGCAUCAAGAUCGGCUCAUCU	::::..:::.:::: :..:	GUUUGAGUUGAUUUUGACGUGC	Cleavage		1
hvu-miR6209	Contig4380_s_at	4	-1	1	20	246	265	UGAGAUCAGAAAGAUGUGCG	:::.::::: .::::.::	AGCAUAUCUUCUUGAUUUCC	Translation		1
hvu-miR6209	Contig3523_at	4	-1	1	20	389	408	UGAGAUCAGAAAGAUGUGCG	:::.: :::::::::. .:	AGCAUACCUUUCUGAUUGUA	Cleavage		1
hvu-miR6211	Contig2345_s_at	4	-1	1	20	290	309	CAGAUCAAGACGCUCCGGCA	.:: .:.::.::::::::	GUUCGAGGUGUUUUGAUCUG	Cleavage		1
hvu-miR6212	Contig5998_s_at	4	-1	1	21	433	453	AUACAGUUUACAAUGCACGAU	::.:::.::::: ::.::::	AUUGUGUAUUGUUAAUUGUAC	Cleavage		1
hvu-miR6214	Contig36_s_at	4	-1	1	20	84	103	CGACGACGACGAGCACGACA	::::: :::::: :::::	CGUCGUCAUCGUCGACGUCG	Cleavage		1
hvu-miR6214	Contig3681_x_at	4	-1	1	20	36	55	CGACGACGACGAGCACGACA	:: :::::::::::::	GCGCGACCUCGUCGUCGUCG	Cleavage		1
hvu-miR6214	Contig16071_at	4	-1	1	20	214	233	CGACGACGACGAGCACGACA	:: : :::::.:::::.:	CUUCUUCCUCGUUGUCGUUG	Cleavage		1
hvu-miR1130	rbaal30i24_at	4.5	-1	1	21	82	102	UCUGUAACUUAAUAUAAGACG	::::: :::: : :.::::	UUUCUUAAAUUACGGUGCAGA	Cleavage		1
hvu-miR1436	Contig5728_at	4.5	-1	1	21	389	409	ACAUUAUGGGACGGAGGGAGU	:: :::::::. :::::: :	UCUGCCUCCGUUGCAUAAUUU	Cleavage		1
hvu-miR156a	Contig4218_at	4.5	-1	1	21	404	424	UGACAGAAGAGAGUGAGCACA	: ::.:: .:::.:::: ::.	UUUGUUCUUUCUUUUCUUUCG	Cleavage		1
hvu-miR156a	Contig8913_at	4.5	-1	1	21	518	538	UGACAGAAGAGAGUGAGCACA	: : ::.:::::::: ::: :	UUUUCUUACUCUCUUGUGUAA	Cleavage		1
hvu-miR156a	Contig10448_at	4.5	-1	1	21	459	479	UGACAGAAGAGAGUGAGCACA	::: ..:::::::.:: :.	GCUGCCUGCUCUCUUUUGACG	Cleavage		1
hvu-miR156a	Contig7066_at	4.5	-1	1	21	392	412	UGACAGAAGAGAGUGAGCACA	: : ::: .:.::::.::::	UUUUCUCCUUUUCUUUUGUCC	Cleavage		1
hvu-miR156a	Contig3699_s_at	4.5	-1	1	21	349	369	UGACAGAAGAGAGUGAGCACA	:: ::. .::::::::::	GUUGGACAUGUUCUUCUGUCA	Cleavage		1
hvu-miR156a	Contig6469_at	4.5	-1	1	21	490	510	UGACAGAAGAGAGUGAGCACA	::: :.: ::::::::.:	CUUGCAAAUUGUCUUCUGUUA	Translation		1
hvu-miR156b	Contig4218_at	4.5	-1	1	21	404	424	UGACAGAAGAGAGUGAGCACA	: ::.:: .:::.:::: ::.	UUUGUUCUUUCUUUUCUUUCG	Cleavage		1
hvu-miR156b	Contig8913_at	4.5	-1	1	21	518	538	UGACAGAAGAGAGUGAGCACA	: : ::.:::::::: ::: :	UUUUCUUACUCUCUUGUGUAA	Cleavage		1
hvu-miR156b	Contig10448_at	4.5	-1	1	21	459	479	UGACAGAAGAGAGUGAGCACA	::: ..:::::::.:: :.	GCUGCCUGCUCUCUUUUGACG	Cleavage		1
hvu-miR156b	Contig7066_at	4.5	-1	1	21	392	412	UGACAGAAGAGAGUGAGCACA	: : ::: .:.::::.::::	UUUUCUCCUUUUCUUUUGUCC	Cleavage		1
hvu-miR156b	Contig3699_s_at	4.5	-1	1	21	349	369	UGACAGAAGAGAGUGAGCACA	:: ::. .::::::::::	GUUGGACAUGUUCUUCUGUCA	Cleavage		1
hvu-miR156b	Contig6469_at	4.5	-1	1	21	490	510	UGACAGAAGAGAGUGAGCACA	::: :.: ::::::::.:	CUUGCAAAUUGUCUUCUGUUA	Translation		1
hvu-miR159a	Contig16187_at	4.5	-1	1	21	152	172	UUUGGAUUGAAGGGAGCUCUG	.:: ::::. :::: :::::	GGGAACUCCUCUCAAGCCAAA	Translation		1
hvu-miR159b	Contig16187_at	4.5	-1	1	21	152	172	UUUGGAUUGAAGGGAGCUCUG	.:: ::::. :::: :::::	GGGAACUCCUCUCAAGCCAAA	Translation		1
hvu-miR168-3p	Contig9489_at	4.5	-1	1	24	52	75	GAUCCCGCCUUGCACCAAGUGAAU	:: :::: :.::.::::::	GUGGACAAGGUGGAGGGUGGGAUC	Cleavage		1
hvu-miR168-5p	Contig11894_at	4.5	-1	1	21	120	140	UCGCUUGGUGCAGAUCGGGAC	:..::::::::. .::.:.	ACCUUGAUCUGCAUGGAGUGG	Cleavage		1
hvu-miR168-5p	Contig6504_s_at	4.5	-1	1	21	26	46	UCGCUUGGUGCAGAUCGGGAC	::::: ::::. ::: :::	CACCCGAACUGCGGCAAACGA	Cleavage		1
hvu-miR397a	Contig8154_at	4.5	-1	1	21	30	50	CCGUUGAGUGCAGCGUUGAUG	:. : :::::::.:::. :::	CGCCUACGCUGCGCUCGUCGG	Cleavage		1
hvu-miR397a	Contig3116_at	4.5	-1	1	21	267	287	CCGUUGAGUGCAGCGUUGAUG	::::.::::::.: : .::	GCUCAAUGCUGCAUUGACUGG	Cleavage		1
hvu-miR399	Contig6120_at	4.5	-1	1	21	352	372	UGCCAAAGGAGAUUUGCCCCG	:.:::::::::::::	UAAAUCGAAUCUCCUUUGGCU	Cleavage		1
hvu-miR444b	Contig11313_at	4.5	-1	1	21	531	551	UGCAGUUGCUGUCUCAAGCUU	.::: :..:::::.::.:	CCUUUUGUGGUAGCAAUUGUA	Cleavage		1
hvu-miR444b	Contig14209_at	4.5	-1	1	21	13	33	UGCAGUUGCUGUCUCAAGCUU	: :.:: : ::::::..::.:	ACGUUUAAUACAGCAGUUGUA	Cleavage		1
hvu-miR444b	Contig2430_at	4.5	-1	1	21	170	190	UGCAGUUGCUGUCUCAAGCUU	.:: :::.::: :.:::::	CGGCGAGAGGCAGAAGCUGCA	Cleavage		1
hvu-miR444b	Contig1800_x_at	4.5	-1	1	21	404	424	UGCAGUUGCUGUCUCAAGCUU	::: :::. ::::.::::	UUGCUAAAGAUUGCAAUUGCA	Translation		1
hvu-miR5049a	Contig5736_at	4.5	-1	1	21	38	58	UCCUAAAUACUUGUUGUUGGG	::: :::::.::. ::.::.	GCCACCAACAGGUGGUUGGGG	Cleavage		1
hvu-miR5049b	Contig7786_at	4.5	-1	1	21	393	413	AGUAUUUAGGUACAGAGGGAG	::::::: :: .:::::::.	CUCCCUCCGUUUCUAAAUAUA	Translation		1
hvu-miR5049c	Contig14011_at	4.5	-1	1	23	417	439	AGACAAUUAUUUUGGGACGGAGG	::::.: .::::::::: ::::	CCUCUGAUCCAAAAUAAGUGUCG	Cleavage		1
hvu-miR5049e	Contig12263_at	4.5	-1	1	21	249	269	AAUUAUUUAGGUACAGAGGGA	:: .::: :::::: ::::	AGCCAUUGUCCCUAAAAAAUU	Cleavage		1
hvu-miR5050	Contig7986_at	4.5	-1	1	21	46	66	UUGAGGUCGUUCAACCAGCAA	::.: :: :::.:.:.::::	CUGUUAGUGGAAUGGCUUCAA	Cleavage		1
hvu-miR5050	Contig17329_at	4.5	-1	1	21	146	166	UUGAGGUCGUUCAACCAGCAA	:::: ::::.:: .:::::	AUGCUUUUUGAGCGCUCUCAA	Cleavage		1
hvu-miR5050	Contig5763_s_at	4.5	-1	1	21	189	209	UUGAGGUCGUUCAACCAGCAA	:: :::.:::.:.::::	CGCCUACUUGGACGGCUUCAA	Cleavage		1
hvu-miR5051	Contig9935_at	4.5	-1	1	21	386	406	UUUGGCACCUUGAAACUGGGA	..::::::.: ::::....:	AUUCAGUUUUAUGGUGUUGGA	Translation		1
hvu-miR5051	Contig15607_at	4.5	-1	1	21	414	434	UUUGGCACCUUGAAACUGGGA	: .::::..: ::::::.:	AACGGGUUUUGACGUGCCAGA	Cleavage		1
hvu-miR5051	Contig15001_at	4.5	-1	1	21	480	500	UUUGGCACCUUGAAACUGGGA	::::: :.:: ::::: ::	AACCAGUAUUAAUGUGCCUAA	Cleavage		1
hvu-miR5052	Contig3755_at	4.5	-1	1	21	276	296	ACCGGCUGGACGGUAGGCAUA	.:::.:...:::.:::.: :	CGUGCUUGUUGUCUAGCUGUU	Cleavage		1
hvu-miR5053	Contig11001_at	4.5	-1	1	21	100	120	CGCAGCUGUAGUCGCCGGCGU	:::::: ::.::::.:: ::	ACGCCGCCGGCUACGGCCGCA	Cleavage		1
hvu-miR5053	Contig394_at	4.5	-1	1	21	76	96	CGCAGCUGUAGUCGCCGGCGU	:::::::::: ::.:: ::	UCGCCGGCGACGACGGCGGCA	Translation		1
hvu-miR5053	Contig15600_at	4.5	-1	1	21	163	183	CGCAGCUGUAGUCGCCGGCGU	: ::::: ::: ::.:: :::	AGGCCGGGGACGACGGCGGCG	Translation		1
hvu-miR6179	Contig4312_s_at	4.5	-1	1	22	274	295	AACCAGUCGAGGCCAGGGGGUU	.:::::: ..:: :.:::::	UCUCCCCUGAUUUCCAUUGGUU	Cleavage		1
hvu-miR6180	Contig10883_at	4.5	-1	1	20	363	382	AGGGUGGAAGAAAGAGGGCG	: .:::.:::::::.....:	CUUCCUUUUUCUUCUGUUUU	Cleavage		1
hvu-miR6180	Contig2949_s_at	4.5	-1	1	20	426	445	AGGGUGGAAGAAAGAGGGCG	: ::.:::::.::.. ::::	CACCUUCUUUUUUUUUCCCU	Cleavage		1
hvu-miR6180	Contig13177_at	4.5	-1	1	20	420	439	AGGGUGGAAGAAAGAGGGCG	:.: :.:::.::.::...:	AGUCGUUUUUUUUUCAUUUU	Cleavage		1
hvu-miR6181	Contig2448_s_at	4.5	-1	1	23	130	151	UGCUCUUCAUGGACUGCGGCGCC	::::: ::::::::..: :::	CCCGCCG-AGUCCAUGGGGCGCA	Cleavage		1
hvu-miR6181	Contig6517_at	4.5	-1	1	23	265	287	UGCUCUUCAUGGACUGCGGCGCC	.::: .. ::::::::::: :	CCUGCCCUGUUCCAUGAAGAGGA	Cleavage		1
hvu-miR6183	Contig16381_at	4.5	-1	1	22	245	266	UGAGCGAGUUGGCUGCAAGUUC	::: ..::::.::::. ::	GCUCUUUUGGCCAGCUCGUCCA	Cleavage		1
hvu-miR6185	Contig6120_at	4.5	-1	1	21	99	119	UCUGGCAGCGACGGGAACAUA	.::: :::::.::: ::: :	GGUGUCCCCGUUGCUCCCAAA	Cleavage		1
hvu-miR6185	Contig11034_at	4.5	-1	1	21	204	224	UCUGGCAGCGACGGGAACAUA	:: : ..::::::::..:.	GCUGCUAUUGUCGCUGCUGGG	Cleavage		1
hvu-miR6186	Contig13947_at	4.5	-1	1	21	247	267	CGAGGAAGGCGCUGAGAGAGA	::::::. :::: :::.:.:	ACUCUCUUUGCGCGUUCUUUG	Cleavage		1
hvu-miR6186	Contig7388_at	4.5	-1	1	21	153	173	CGAGGAAGGCGCUGAGAGAGA	:: ::::::: :::::::	ACUACCUCAGCGGCUUCCUCA	Cleavage		1
hvu-miR6186	Contig14100_at	4.5	-1	1	21	211	230	CGAGGAAGGCGCUGAGAGAGA	:::: :::::.. ::::::	CAUCUC-CAGCGUUGUCCUCG	Cleavage		1
hvu-miR6187	HM10P03r_at	4.5	-1	1	21	390	410	UGAACAGGUUCGGCGACCUCA	::::..:::::: ::::	CAGUGUCGUUGAACCUUUUCA	Cleavage		1
hvu-miR6187	Contig9423_at	4.5	-1	1	21	72	92	UGAACAGGUUCGGCGACCUCA	: ::::: :::::::::	CGCCGACGCCGUACCUGUUCA	Translation		1
hvu-miR6187	Contig12188_s_at	4.5	-1	1	21	255	275	UGAACAGGUUCGGCGACCUCA	::: :: :::::::::::	CGAGAAGGCAGAACCUGUUCA	Cleavage		1
hvu-miR6189	Contig10523_at	4.5	-1	1	20	126	145	AGGUGAUGCUGUGGUGAUCU	.:::::::::: ::: .::	GGAUCACCACAACAUGGCCC	Cleavage		1
hvu-miR6189	Contig15931_at	4.5	-1	1	20	295	314	AGGUGAUGCUGUGGUGAUCU	.:: .:::::.:.::: :.:	GGAGUACCACGGUAUCCCUU	Cleavage		1
hvu-miR6190	Contig7594_at	4.5	-1	1	21	234	254	CGAGGAAAGGAAGAAGCCAUG	:: ::: ::..:::..:::	UUUGCCUUGUUUUUUUUUUCG	Cleavage		1
hvu-miR6192	HU08D12u_at	4.5	-1	1	22	278	299	UAGGAGAGGGGGGAAGGGAUCU	:::..::..::..:.::::	GAAUCUUUUUUCCUUUUUCCUC	Cleavage		1
hvu-miR6192	Contig5658_at	4.5	-1	1	22	276	297	UAGGAGAGGGGGGAAGGGAUCU	::. ::::.::::.::::: :	AGGGGCCUUUCCCCUUCUCCCA	Cleavage		1
hvu-miR6192	HVSMEb0017B20r2_at	4.5	-1	1	22	244	265	UAGGAGAGGGGGGAAGGGAUCU	::.:::.:.::. :::::	UCUUCUCUUUCUCCUCCUCCUC	Cleavage		1
hvu-miR6192	Contig12543_at	4.5	-1	1	22	399	420	UAGGAGAGGGGGGAAGGGAUCU	::..::::....::::.:	UAUUCUUUUCCUUUUUCUCUUC	Cleavage		1
hvu-miR6192	Contig1630_at	4.5	-1	1	22	101	122	UAGGAGAGGGGGGAAGGGAUCU	::: :::.:: :::.:::	CGCCCCCCUCCUCCAUCUUCUA	Cleavage		1
hvu-miR6192	Contig7363_at	4.5	-1	1	22	340	361	UAGGAGAGGGGGGAAGGGAUCU	::::: ::.:::::: : :	CCCUCCCUCCCUCCCUCUGCCA	Cleavage		1
hvu-miR6192	Contig9613_at	4.5	-1	1	22	476	497	UAGGAGAGGGGGGAAGGGAUCU	: ::: ::::::::::: :	CCACCCCCACCCCCCUCUCCGA	Cleavage		1
hvu-miR6192	Contig10919_s_at	4.5	-1	1	22	68	89	UAGGAGAGGGGGGAAGGGAUCU	:::. :::::.:: ::::	CCCUCCUCGCCCCCUUCGCCUA	Cleavage		1
hvu-miR6193	Contig16772_at	4.5	-1	1	23	58	80	CUCUGCCACCGGUCCAUGACGAC	: ::..:::::::::.:	UAGCGGACGGGUCGGUGGCAGGG	Cleavage		1
hvu-miR6194	Contig8850_at	4.5	-1	1	21	282	302	UAUGGGGAUCUGACAGACGAG	:: :::::: .:::.:::	UGCGACUGUCAAGUCCUCAUC	Translation		1
hvu-miR6195	Contig14314_at	4.5	-1	1	21	461	481	UGAGUACGUAGUAGGGAUGAG	.::...: :::.:::::.:	GCUAUUUUUUCUAUGUACUUA	Cleavage		1
hvu-miR6196	Contig1630_at	4.5	-1	1	21	148	168	AGGACGAGGAGAUGGAGAGGA	::: ::::: .::::::::.	UCCCCUCCACUUCCUCGUCUC	Cleavage		1
hvu-miR6196	Contig10608_at	4.5	-1	1	21	282	302	AGGACGAGGAGAUGGAGAGGA	::::: .:.::::: .:::.:	UCCUCCUCGUCUCCAUGUCUU	Cleavage		1
hvu-miR6197	Contig8505_s_at	4.5	-1	1	21	397	417	UCUGUUCCUAAAUGUAAGACG	::.::. :::::::...::	AGUUUUGAAUUUAGGGGUAGC	Cleavage		1
hvu-miR6200	Contig4938_s_at	4.5	-1	1	21	116	136	UUUGGCCAACUAGAUCUAUGA	:::::::: :: ::::...:	GCAUAGAUCCAGAUGGCUGGA	Cleavage		1
hvu-miR6202	Contig1904_at	4.5	-1	1	20	467	486	UGAAGAUUUUAAGCAUUGAA	:. ::::::::.:::::	GUUUAUGCUUAAGAUCUUAC	Cleavage		1
hvu-miR6204	Contig733_at	4.5	-1	1	22	560	581	AGGAGAAUAAUUAGAGCUGUGA	:...::.:::: ::. ::::::	UUGUAGUUCUAUUUGCUCUCCU	Translation		1
hvu-miR6204	Contig16875_at	4.5	-1	1	22	21	42	AGGAGAAUAAUUAGAGCUGUGA	.: . ::::.:::: ::::::	CUAAGCCUCUGAUUAAUCUCCU	Cleavage		1
hvu-miR6204	Contig16521_at	4.5	-1	1	22	66	87	AGGAGAAUAAUUAGAGCUGUGA	:. .: : ::::: .:::::::	UUUUAACCCUAAUGGUUCUCCU	Cleavage		1
hvu-miR6205	Contig24885_at	4.5	-1	1	23	89	111	AGGAUGUUUGGAUACGUUUUAGU	.::.: :.:::::..:::.	GUGGAAGCUUGUCCAAGUAUCUA	Cleavage		1
hvu-miR6206	Contig7832_at	4.5	-1	1	22	496	517	GGCACACGGGCUGCAGGCAUAG	:.::::::..:.. :::::..	GUGUGCCUGUGGUUGGUGUGUU	Cleavage		1
hvu-miR6207	Contig15181_at	4.5	-1	1	21	59	79	UGGACGACCUGGGCGCCGACG	:::::.::: : :::::.:.	GGUCGGUGCCGACGUCGUUCG	Translation		1
hvu-miR6207	Contig13901_at	4.5	-1	1	21	267	287	UGGACGACCUGGGCGCCGACG	:::::: .: :::::::..	GCUCGGCGGUCUGGUCGUCUG	Translation		1
hvu-miR6207	Contig10738_at	4.5	-1	1	21	399	419	UGGACGACCUGGGCGCCGACG	: :: .::::::::::..	GCCCAGCCUCCAGGUCGUCUG	Cleavage		1
hvu-miR6208	Contig10904_at	4.5	-1	1	22	41	62	GUGCAUCAAGAUCGGCUCAUCU	::..::::::::::...	AUAACAGUUGAUCUUGAUGUGU	Cleavage		1
hvu-miR6209	Contig4366_at	4.5	-1	1	20	84	103	UGAGAUCAGAAAGAUGUGCG	.:::.: ::::::::::	UCAGCAUUUCUCUGAUCUCA	Translation		1
hvu-miR6209	Contig2718_s_at	4.5	-1	1	20	76	95	UGAGAUCAGAAAGAUGUGCG	: ..:::::: .:::::::.	CAUGCAUCUUGUUGAUCUCG	Translation		1
hvu-miR6209	Contig7239_s_at	4.5	-1	1	20	443	462	UGAGAUCAGAAAGAUGUGCG	.:::: :::.::.:.:::	UCUACAUGUUUUUGGUUUCA	Cleavage		1
hvu-miR6209	Contig11391_at	4.5	-1	1	20	399	418	UGAGAUCAGAAAGAUGUGCG	:.:::::::::: . .:::	AGUACAUCUUUCUUGCUUCA	Cleavage		1
hvu-miR6209	Contig14738_at	4.5	-1	1	20	86	105	UGAGAUCAGAAAGAUGUGCG	.: ::: :: ::::.:.:::	UGGACACCUGUCUGGUUUCA	Translation		1
hvu-miR6210	Contig12919_s_at	4.5	-1	1	22	229	250	ACUCCUUGGUUAUCAACUUCGA	::: ::::::: ::: .::	AACAAGAUGAUAACAAAGAGGU	Cleavage		1
hvu-miR6210	Contig9829_at	4.5	-1	1	22	169	190	ACUCCUUGGUUAUCAACUUCGA	:.: ::::.:..:: ::::	GAAAGGCUGAUGAUUAAAGAGU	Cleavage		1
hvu-miR6210	Contig2301_at	4.5	-1	1	22	234	255	ACUCCUUGGUUAUCAACUUCGA	: :.:: ::..::::::::	ACCAGGUCCAUGGCCAAGGAGA	Cleavage		1
hvu-miR6214	EBro02_SQ004_D07_at	4.5	-1	1	20	129	148	CGACGACGACGAGCACGACA	: ::::: :::::::::.:	UUUCGUGAACGUCGUCGUUG	Cleavage		1
hvu-miR6214	Contig1890_at	4.5	-1	1	20	12	31	CGACGACGACGAGCACGACA	::::::::: .: :::::	CAUCGUGCUCGAUGACGUCG	Cleavage		1
hvu-miR6214	HVSMEm0005J13r2_at	4.5	-1	1	20	266	285	CGACGACGACGAGCACGACA	:::: :::::: :::::	CAUCGUACUCGUCAUCGUCC	Cleavage		1
hvu-miR6214	Contig3657_s_at	4.5	-1	1	20	218	237	CGACGACGACGAGCACGACA	:: :::::::: :::::	GCUCACGCUCGUCGGCGUCG	Cleavage		1
hvu-miR6214	Contig2083_s_at	4.5	-1	1	20	224	243	CGACGACGACGAGCACGACA	: :: :::::::::: ::	CGGCGACCUCGUCGUCGACG	Cleavage		1
hvu-miR1120	Contig4610_s_at	5	-1	1	24	490	513	ACAUUCUUAUAUUAUGGGACGGAG	:::. :. ::::::::: :	GCUUUUCCUUUGUUAUAAGAAUCU	Cleavage		1
hvu-miR1436	Contig10414_at	5	-1	1	21	4	24	ACAUUAUGGGACGGAGGGAGU	..:.:: ::::.:.:.:::	GUUUCCAGCGUCUCGUGAUGG	Cleavage		1
hvu-miR156a	Contig12326_at	5	-1	1	21	310	330	UGACAGAAGAGAGUGAGCACA	:: :::::: .::.:::.	GCUGGUCACUCAUUUUUGUUU	Translation		1
hvu-miR156a	Contig20645_at	5	-1	1	21	321	341	UGACAGAAGAGAGUGAGCACA	::: ::.::::::.: ::	CCUGCACAUUCUCUUUUUGCA	Cleavage		1
hvu-miR156a	Contig16772_at	5	-1	1	21	531	551	UGACAGAAGAGAGUGAGCACA	: .:...:.:.::.::::.	AAUUUUUGUUUUUUUUUGUCG	Cleavage		1
hvu-miR156a	Contig13851_at	5	-1	1	21	379	398	UGACAGAAGAGAGUGAGCACA	:::. : .:::::::::::	AGUGUAC-UUCUCUUCUGUCU	Cleavage		1
hvu-miR156a	Contig19364_at	5	-1	1	21	110	130	UGACAGAAGAGAGUGAGCACA	:: : :::.::: :::::	GCUGGUGACUUUCUCCUGUCC	Cleavage		1
hvu-miR156a	Contig2609_at	5	-1	1	21	453	472	UGACAGAAGAGAGUGAGCACA	: :::: :::.::::.: ::.	UAUGCU-ACUUUCUUUUAUCG	Cleavage		1
hvu-miR156a	Contig6517_at	5	-1	1	21	448	468	UGACAGAAGAGAGUGAGCACA	::: .:.::::.:::.:	GAUGCGGCUUUUCUUUUGUUA	Cleavage		1
hvu-miR156a	Contig4208_at	5	-1	1	21	116	135	UGACAGAAGAGAGUGAGCACA	: : ::: .:::::::: :::	UCUUCUC-UUCUCUUCUAUCA	Cleavage		1
hvu-miR156b	Contig12326_at	5	-1	1	21	310	330	UGACAGAAGAGAGUGAGCACA	:: :::::: .::.:::.	GCUGGUCACUCAUUUUUGUUU	Translation		1
hvu-miR156b	Contig20645_at	5	-1	1	21	321	341	UGACAGAAGAGAGUGAGCACA	::: ::.::::::.: ::	CCUGCACAUUCUCUUUUUGCA	Cleavage		1
hvu-miR156b	Contig16772_at	5	-1	1	21	531	551	UGACAGAAGAGAGUGAGCACA	: .:...:.:.::.::::.	AAUUUUUGUUUUUUUUUGUCG	Cleavage		1
hvu-miR156b	Contig13851_at	5	-1	1	21	379	398	UGACAGAAGAGAGUGAGCACA	:::. : .:::::::::::	AGUGUAC-UUCUCUUCUGUCU	Cleavage		1
hvu-miR156b	Contig19364_at	5	-1	1	21	110	130	UGACAGAAGAGAGUGAGCACA	:: : :::.::: :::::	GCUGGUGACUUUCUCCUGUCC	Cleavage		1
hvu-miR156b	Contig2609_at	5	-1	1	21	453	472	UGACAGAAGAGAGUGAGCACA	: :::: :::.::::.: ::.	UAUGCU-ACUUUCUUUUAUCG	Cleavage		1
hvu-miR156b	Contig6517_at	5	-1	1	21	448	468	UGACAGAAGAGAGUGAGCACA	::: .:.::::.:::.:	GAUGCGGCUUUUCUUUUGUUA	Cleavage		1
hvu-miR156b	Contig4208_at	5	-1	1	21	116	135	UGACAGAAGAGAGUGAGCACA	: : ::: .:::::::: :::	UCUUCUC-UUCUCUUCUAUCA	Cleavage		1
hvu-miR159a	Contig21083_at	5	-1	1	21	227	247	UUUGGAUUGAAGGGAGCUCUG	::::.:.::::::.. :.	CCCAGCUUCUUUCAAUUUCAG	Cleavage		1
hvu-miR159a	Contig6129_at	5	-1	1	21	142	162	UUUGGAUUGAAGGGAGCUCUG	:: ::: :.::: .::::.:	GAGCGCUGCUUUCUGUCCAGA	Cleavage		1
hvu-miR159a	Contig8066_s_at	5	-1	1	21	23	43	UUUGGAUUGAAGGGAGCUCUG	: ::.:::::::...::	GAAUGGUCUCUUCAAUUUGAA	Cleavage		1
hvu-miR159a	Contig11363_at	5	-1	1	21	339	359	UUUGGAUUGAAGGGAGCUCUG	:: :::.::.:::....:	GUUAGAUCCUUUUAAUUUGGA	Cleavage		1
hvu-miR159a	Contig6504_s_at	5	-1	1	21	150	170	UUUGGAUUGAAGGGAGCUCUG	: : .::: :::::::::	ACCAACAUCCUGCAAUCCAAA	Translation		1
hvu-miR159b	Contig21083_at	5	-1	1	21	227	247	UUUGGAUUGAAGGGAGCUCUG	::::.:.::::::.. :.	CCCAGCUUCUUUCAAUUUCAG	Cleavage		1
hvu-miR159b	Contig6129_at	5	-1	1	21	142	162	UUUGGAUUGAAGGGAGCUCUG	:: ::: :.::: .::::.:	GAGCGCUGCUUUCUGUCCAGA	Cleavage		1
hvu-miR159b	Contig8066_s_at	5	-1	1	21	23	43	UUUGGAUUGAAGGGAGCUCUG	: ::.:::::::...::	GAAUGGUCUCUUCAAUUUGAA	Cleavage		1
hvu-miR159b	Contig11363_at	5	-1	1	21	339	359	UUUGGAUUGAAGGGAGCUCUG	:: :::.::.:::....:	GUUAGAUCCUUUUAAUUUGGA	Cleavage		1
hvu-miR159b	Contig6504_s_at	5	-1	1	21	150	170	UUUGGAUUGAAGGGAGCUCUG	: : .::: :::::::::	ACCAACAUCCUGCAAUCCAAA	Translation		1
hvu-miR166a	Contig6108_at	5	-1	1	21	88	108	UCGGACCAGGCUUCAUUCCCC	:: ::::::::: : :..::	AGGCAAUGAAGCCAGUUUUGA	Cleavage		1
hvu-miR166a	Contig1642_at	5	-1	1	21	41	61	UCGGACCAGGCUUCAUUCCCC	:::.::::: :::: :.:	UUGGAGUGAAGACUGGCCUGC	Translation		1
hvu-miR166a	Contig6363_at	5	-1	1	21	36	56	UCGGACCAGGCUUCAUUCCCC	: :::: ::.::: : :.:::	GAGGAAGGAGGCCAGAUUCGA	Cleavage		1
hvu-miR166b	Contig6108_at	5	-1	1	21	88	108	UCGGACCAGGCUUCAUUCCCC	:: ::::::::: : :..::	AGGCAAUGAAGCCAGUUUUGA	Cleavage		1
hvu-miR166b	Contig1642_at	5	-1	1	21	41	61	UCGGACCAGGCUUCAUUCCCC	:::.::::: :::: :.:	UUGGAGUGAAGACUGGCCUGC	Translation		1
hvu-miR166b	Contig6363_at	5	-1	1	21	36	56	UCGGACCAGGCUUCAUUCCCC	: :::: ::.::: : :.:::	GAGGAAGGAGGCCAGAUUCGA	Cleavage		1
hvu-miR166c	Contig6108_at	5	-1	1	21	88	108	UCGGACCAGGCUUCAUUCCCC	:: ::::::::: : :..::	AGGCAAUGAAGCCAGUUUUGA	Cleavage		1
hvu-miR166c	Contig1642_at	5	-1	1	21	41	61	UCGGACCAGGCUUCAUUCCCC	:::.::::: :::: :.:	UUGGAGUGAAGACUGGCCUGC	Translation		1
hvu-miR166c	Contig6363_at	5	-1	1	21	36	56	UCGGACCAGGCUUCAUUCCCC	: :::: ::.::: : :.:::	GAGGAAGGAGGCCAGAUUCGA	Cleavage		1
hvu-miR168-3p	Contig16867_at	5	-1	1	24	318	341	GAUCCCGCCUUGCACCAAGUGAAU	::: :::: : :::.:::::.	UGGCACAUGGUACUAGGUGGGAUU	Translation		1
hvu-miR168-3p	Contig2718_s_at	5	-1	1	24	404	427	GAUCCCGCCUUGCACCAAGUGAAU	:.::: :::::.::::: .:.	GCUUACUACGUGCAGGGCGGAGUU	Cleavage		1
hvu-miR168-5p	Contig5083_at	5	-1	1	21	55	75	UCGCUUGGUGCAGAUCGGGAC	::::::. :::: .::::::	GUCCCGGACUGCCAUAAGCGA	Cleavage		1
hvu-miR168-5p	Contig4580_at	5	-1	1	21	15	35	UCGCUUGGUGCAGAUCGGGAC	.:::: :::::..::::	UCAGUGAUCGGCACCGGGCGA	Cleavage		1
hvu-miR168-5p	Contig11038_at	5	-1	1	21	360	380	UCGCUUGGUGCAGAUCGGGAC	: :: :::::. :.::.::	CGCGCGUUCUGCGACGAGUGA	Cleavage		1
hvu-miR168-5p	Contig12572_at	5	-1	1	21	167	187	UCGCUUGGUGCAGAUCGGGAC	: ::: :::..: :.::::	UCCACGAGCUGUGCGAGGCGA	Cleavage		1
hvu-miR169	Contig3498_at	5	-1	1	21	406	426	AAGCCAAGGAUGAGUUGCCUG	:::..:::: :::: :::	GUUGCAGUUCAUGCUUGUCUU	Cleavage		1
hvu-miR169	Contig20669_at	5	-1	1	21	3	23	AAGCCAAGGAUGAGUUGCCUG	.::.. :: ::.:::::::	AGGGUGCCUGAUUCUUGGCUC	Cleavage		1
hvu-miR169	Contig15547_at	5	-1	1	21	503	522	AAGCCAAGGAUGAGUUGCCUG	.:::.:: ::.:.::: ::::	UAGGUAA-UCGUUCUUAGCUU	Cleavage		1
hvu-miR169	Contig8363_at	5	-1	1	21	507	527	AAGCCAAGGAUGAGUUGCCUG	:: :.::..:.: :::.::	AUGGAAGCUUGUUCCUGGUUU	Cleavage		1
hvu-miR171-3p	Contig10698_at	5	-1	1	21	60	79	UGAUUGAGCCGUGCCAAUAUC	::::: : .::::::::::.	CAUAUUUG-GCGGCUCAAUCG	Cleavage		1
hvu-miR171-3p	Contig4490_s_at	5	-1	1	21	31	51	UGAUUGAGCCGUGCCAAUAUC	:. . :::..:::::::: ::	GGAGGUGGUGCGGCUCAAGCA	Cleavage		1
hvu-miR171-3p	Contig11726_at	5	-1	1	21	116	136	UGAUUGAGCCGUGCCAAUAUC	: : :::...:: :::::::	AAAACUGGUGUGGAUCAAUCA	Cleavage		1
hvu-miR171-3p	Contig1904_at	5	-1	1	21	270	290	UGAUUGAGCCGUGCCAAUAUC	: ::::..: :::: ::::	CUUCUUGGUGCAGCUCCAUCA	Translation		1
hvu-miR171-5p	Contig14378_at	5	-1	1	21	284	304	UGUUGGCUCGACUCACUCAGA	:::: ::::::.:: :::	GCUGACAGAGUCGGGCAAACU	Cleavage		1
hvu-miR171-5p	Contig19755_at	5	-1	1	21	76	95	UGUUGGCUCGACUCACUCAGA	: ::: ::::.::::::.:	CCGGAG-GAGUUGAGCCAGCU	Cleavage		1
hvu-miR397a	Contig20411_at	5	-1	1	21	29	49	CCGUUGAGUGCAGCGUUGAUG	..::..::: ::::::. .::	UGUCGGCGCAGCACUCGCUGG	Cleavage		1
hvu-miR397a	Contig6315_at	5	-1	1	21	270	290	CCGUUGAGUGCAGCGUUGAUG	:::::::: .::::::	UUGGAACGCUGCCUUCAACGA	Cleavage		1
hvu-miR397a	Contig21245_at	5	-1	1	21	219	239	CCGUUGAGUGCAGCGUUGAUG	:.:::: :::::: :::.:	CGUCAAGUCUGCACGCAAUGU	Cleavage		1
hvu-miR397a	Contig9016_at	5	-1	1	21	390	410	CCGUUGAGUGCAGCGUUGAUG	:...:.::...:::.:::	UGGCGGUGUUGUGUUCAGCGG	Cleavage		1
hvu-miR397a	Contig11746_at	5	-1	1	21	338	357	CCGUUGAGUGCAGCGUUGAUG	.:::: .:: :::::.::.::	UAUCA-UGCAGCACUUAAUGG	Cleavage		1
hvu-miR397a	Contig14290_at	5	-1	1	21	359	379	CCGUUGAGUGCAGCGUUGAUG	::.::::::. :::..::	GUUCGACGCUGUCGUCAGUGG	Cleavage		1
hvu-miR397a	Contig20771_at	5	-1	1	21	166	186	CCGUUGAGUGCAGCGUUGAUG	: :::::::::::: : :	UUUGAACGCUGCACUCCAGGA	Cleavage		1
hvu-miR397a	Contig14714_at	5	-1	1	21	416	436	CCGUUGAGUGCAGCGUUGAUG	::. :::::..:::..: :	GUUCGUCGCUGUGCUCGGCAG	Cleavage		1
hvu-miR397a	Contig21178_at	5	-1	1	21	171	191	CCGUUGAGUGCAGCGUUGAUG	::::: .:: .:::::: :	UUUCAACAUUGAGCUCAACUG	Translation		1
hvu-miR397b-3p	Contig3498_at	5	-1	1	21	355	375	AUCAACGCUGCACUCAACGGC	:: :::::::: .::: .:	AGCGAUGAGUGCACUGUUUGU	Cleavage		1
hvu-miR399	Contig15281_at	5	-1	1	21	435	455	UGCCAAAGGAGAUUUGCCCCG	:: :: ::.:.::.: :::::	CGUGGGAAGUUUCUUAUGGCA	Cleavage		1
hvu-miR399	Contig6375_s_at	5	-1	1	21	29	49	UGCCAAAGGAGAUUUGCCCCG	:::..::::.::::: :	GCUGGCGGAUCUUCUUUGCCU	Cleavage		1
hvu-miR444a	Contig5048_s_at	5	-1	1	21	307	327	UUGCUGCCUCAAGCUUGCUGC	:: ::::.:::::.::	UCUCGAAUCUUGGGGCAGUAA	Cleavage		1
hvu-miR444a	Contig12022_at	5	-1	1	21	326	345	UUGCUGCCUCAAGCUUGCUGC	:.:::: : :::::::::..	ACGGCAA-CCUGAGGCAGCGG	Cleavage		1
hvu-miR444a	HV_CEb0008G16f_s_at	5	-1	1	21	96	116	UUGCUGCCUCAAGCUUGCUGC	::: ::. ::.::: ::::	CGAGCCAGUCUGGGGCCGCAA	Cleavage		1
hvu-miR444a	Contig9640_at	5	-1	1	21	68	88	UUGCUGCCUCAAGCUUGCUGC	::.. ::::.:: :::::	CAAGUGCUCUUGGGGAAGCAA	Cleavage		1
hvu-miR444a	Contig13096_at	5	-1	1	21	185	205	UUGCUGCCUCAAGCUUGCUGC	: :.. .:::::::.:..:	CAAACGGUUUUGAGGCGGUGA	Cleavage		1
hvu-miR444b	Contig7575_at	5	-1	1	21	425	445	UGCAGUUGCUGUCUCAAGCUU	.:::::.:: ::::::.	GUCUUUGAGGCAUCAACUGUU	Cleavage		1
hvu-miR444b	Contig17752_at	5	-1	1	21	206	226	UGCAGUUGCUGUCUCAAGCUU	::: ::::.:::: ..::..	CAGCAUGAGGCAGCCGUUGUG	Cleavage		1
hvu-miR444b	Contig24791_at	5	-1	1	21	349	369	UGCAGUUGCUGUCUCAAGCUU	:: :: :.:::::::::	GCCCUAGAUAUAGCAACUGCU	Cleavage		1
hvu-miR444b	Contig6506_s_at	5	-1	1	21	146	166	UGCAGUUGCUGUCUCAAGCUU	:. ::: :.:::::::: :	GUGUCUGAAAUAGCAACUGAA	Cleavage		1
hvu-miR5048a	Contig3116_at	5	-1	1	22	340	361	UAUUUGCAGGUUUUAGGUCUAA	:: .:.::.::::::::	UGUGAGUUGAAGCCUGCAAACU	Cleavage		1
hvu-miR5048a	Contig11094_at	5	-1	1	22	479	500	UAUUUGCAGGUUUUAGGUCUAA	::::. :::.::.::::	UACUACCUGUAACUUGUAAAUU	Cleavage		1
hvu-miR5048a	Contig9789_s_at	5	-1	1	22	307	329	UAUUUGCAGGUUUUA-GGUCUAA	.::.: ::.: ::::::.:::	CGGGAUCAUAGACCCUGCAGAUA	Translation		1
hvu-miR5048a	Contig7575_at	5	-1	1	22	494	515	UAUUUGCAGGUUUUAGGUCUAA	:: :. ::: :.:::::.:::	UUCCAUGUAACAUCUGCAGAUA	Cleavage		1
hvu-miR5048a	Contig19428_at	5	-1	1	22	508	529	UAUUUGCAGGUUUUAGGUCUAA	::: : .:::::::..:.:	CGAGAGCCGAAACCUGUGAGUU	Cleavage		1
hvu-miR5048a	Contig5265_at	5	-1	1	22	429	450	UAUUUGCAGGUUUUAGGUCUAA	::.::..:::.::.:. :.	AGCGAUCUGGAACUUGUAGCUG	Cleavage		1
hvu-miR5048a	Contig9561_at	5	-1	1	22	116	137	UAUUUGCAGGUUUUAGGUCUAA	:.:. :.::: :::::::	CAUGGCUGAGAACGUGCAAAUU	Cleavage		1
hvu-miR5048a	Contig9913_at	5	-1	1	22	20	41	UAUUUGCAGGUUUUAGGUCUAA	.:: ::.:::::::.: :	ACGCGCCCAAGACCUGCAGAAA	Cleavage		1
hvu-miR5048a	Contig6261_at	5	-1	1	22	174	195	UAUUUGCAGGUUUUAGGUCUAA	::: : :..::::::.: :	GCUGACAUCAGGCCUGCAGAGA	Cleavage		1
hvu-miR5048b	Contig3116_at	5	-1	1	22	340	361	UAUUUGCAGGUUUUAGGUCUAA	:: .:.::.::::::::	UGUGAGUUGAAGCCUGCAAACU	Cleavage		1
hvu-miR5048b	Contig11094_at	5	-1	1	22	479	500	UAUUUGCAGGUUUUAGGUCUAA	::::. :::.::.::::	UACUACCUGUAACUUGUAAAUU	Cleavage		1
hvu-miR5048b	Contig9789_s_at	5	-1	1	22	307	329	UAUUUGCAGGUUUUA-GGUCUAA	.::.: ::.: ::::::.:::	CGGGAUCAUAGACCCUGCAGAUA	Translation		1
hvu-miR5048b	Contig7575_at	5	-1	1	22	494	515	UAUUUGCAGGUUUUAGGUCUAA	:: :. ::: :.:::::.:::	UUCCAUGUAACAUCUGCAGAUA	Cleavage		1
hvu-miR5048b	Contig19428_at	5	-1	1	22	508	529	UAUUUGCAGGUUUUAGGUCUAA	::: : .:::::::..:.:	CGAGAGCCGAAACCUGUGAGUU	Cleavage		1
hvu-miR5048b	Contig5265_at	5	-1	1	22	429	450	UAUUUGCAGGUUUUAGGUCUAA	::.::..:::.::.:. :.	AGCGAUCUGGAACUUGUAGCUG	Cleavage		1
hvu-miR5048b	Contig9561_at	5	-1	1	22	116	137	UAUUUGCAGGUUUUAGGUCUAA	:.:. :.::: :::::::	CAUGGCUGAGAACGUGCAAAUU	Cleavage		1
hvu-miR5048b	Contig9913_at	5	-1	1	22	20	41	UAUUUGCAGGUUUUAGGUCUAA	.:: ::.:::::::.: :	ACGCGCCCAAGACCUGCAGAAA	Cleavage		1
hvu-miR5048b	Contig6261_at	5	-1	1	22	174	195	UAUUUGCAGGUUUUAGGUCUAA	::: : :..::::::.: :	GCUGACAUCAGGCCUGCAGAGA	Cleavage		1
hvu-miR5049a	Contig17916_at	5	-1	1	21	25	45	UCCUAAAUACUUGUUGUUGGG	.:::..:::::::: : ::	AUCAAUGACAAGUAUGUUGGC	Cleavage		1
hvu-miR5049a	Contig12607_at	5	-1	1	21	388	407	UCCUAAAUACUUGUUGUUGGG	..::: :.: ::::::::::	UUCAA-AGCCAGUAUUUAGGC	Cleavage		1
hvu-miR5049b	Contig10414_at	5	-1	1	21	573	593	AGUAUUUAGGUACAGAGGGAG	::..::::::.::: .:::.	CUUUCUCUGUGCCUCGAUAUA	Cleavage		1
hvu-miR5049b	Contig14874_at	5	-1	1	21	471	491	AGUAUUUAGGUACAGAGGGAG	: .:.::::::::::. .::	CCUCUUCUGUACCUAGUAGCU	Cleavage		1
hvu-miR5049b	Contig5195_at	5	-1	1	21	479	499	AGUAUUUAGGUACAGAGGGAG	::::::::: : .:.:::	GGCCCUCUGUAGCGGAGUACC	Translation		1
hvu-miR5049c	Contig7643_at	5	-1	1	23	384	406	AGACAAUUAUUUUGGGACGGAGG	:: :.::::::: ::::	UGUAAGUACUAAAAUAAAUGUCA	Cleavage		1
hvu-miR5049e	Contig9392_at	5	-1	1	21	139	159	AAUUAUUUAGGUACAGAGGGA	.:::: .:.::::::.::	GUCCUCGUCGCUUAAAUAGUU	Cleavage		1
hvu-miR5049f	HVSMEb0017B20r2_at	5	-1	1	21	320	340	AAUUAAUAUGGAUCGGAGGGA	::.:::::..::::: :	CGACUUCGAUCUGUAUUAUUG	Cleavage		1
hvu-miR5050	Contig3523_at	5	-1	1	21	280	300	UUGAGGUCGUUCAACCAGCAA	:: .:: :::::::.. ::::	UUUUUGCUUGAACGGUGUCAA	Cleavage		1
hvu-miR5050	Contig624_at	5	-1	1	21	17	37	UUGAGGUCGUUCAACCAGCAA	:::::: .: :.::::::	CCUCUGGUUCGAGGGCCUCAA	Cleavage		1
hvu-miR5050	Contig3659_s_at	5	-1	1	21	83	102	UUGAGGUCGUUCAACCAGCAA	:::::: :::.::::::.	GAGCUGGU-GAAUGACCUCGC	Cleavage		1
hvu-miR5050	Contig11867_s_at	5	-1	1	21	79	99	UUGAGGUCGUUCAACCAGCAA	::: :: :: :.::::::::	UUGAUGACUGCAUGACCUCAA	Translation		1
hvu-miR5050	Contig9432_at	5	-1	1	21	357	377	UUGAGGUCGUUCAACCAGCAA	: :.:: :: ...:.::::::	UCGUUGUUUCGGUGGCCUCAA	Cleavage		1
hvu-miR5050	Contig10171_at	5	-1	1	21	88	108	UUGAGGUCGUUCAACCAGCAA	: ::: :::.:::.. :::	AGGGUGGAUGAGCGAUUCCAA	Cleavage		1
hvu-miR5051	Contig2474_at	5	-1	1	21	59	79	UUUGGCACCUUGAAACUGGGA	.::: ::::::::::. :	AUCCACGCUCAAGGUGCCGUA	Cleavage		1
hvu-miR5052	Contig9576_at	5	-1	1	21	228	248	ACCGGCUGGACGGUAGGCAUA	.:::: .:::: : ::.:::	CGUGCCCGCCGUACUGCUGGU	Cleavage		1
hvu-miR5052	Contig10284_at	5	-1	1	21	224	244	ACCGGCUGGACGGUAGGCAUA	: :: : :::::...:::: :	UCUGGCAACCGUUUGGCCGUU	Cleavage		1
hvu-miR5053	Contig1285_s_at	5	-1	1	21	164	184	CGCAGCUGUAGUCGCCGGCGU	:::.::.::::::::	UCUGGUGCGGCUGCAGCUGCG	Cleavage		1
hvu-miR5053	Contig12545_at	5	-1	1	21	86	106	CGCAGCUGUAGUCGCCGGCGU	..: :::::.: ::.:: :::	GUGACGGCGGCGACGGCGGCG	Translation		1
hvu-miR5053	Contig6145_at	5	-1	1	21	34	53	CGCAGCUGUAGUCGCCGGCGU	.: :::::.: .::::::::	CUGACGGCGGC-GCAGCUGCG	Translation		1
hvu-miR6176	Contig16326_at	5	-1	1	23	535	557	GAAGCUGUAGUGCAGCCGGCGUU	:: . :::::: : ::::.:::	CACUUGGGCUGCCCGACAGUUUC	Translation		1
hvu-miR6176	Contig9681_at	5	-1	1	23	366	388	GAAGCUGUAGUGCAGCCGGCGUU	:.: :: :: ::::::::.	UGUACUGUCUACAAUACAGCUUU	Translation		1
hvu-miR6177	Contig8154_at	5	-1	1	22	261	282	UACCAUGGACAGAAGGCACUUA	:: :::::: ::: ::::	CGUGUCCCUUCUUUCCUUGGUC	Translation		1
hvu-miR6177	Contig4240_s_at	5	-1	1	22	483	504	UACCAUGGACAGAAGGCACUUA	: :::. :::: :::.:: ::	AAUGUGUAUUCUUUCCGUGUUA	Translation		1
hvu-miR6177	Contig14369_at	5	-1	1	22	213	234	UACCAUGGACAGAAGGCACUUA	..: : : ::::::: ::::.	AGGGAGGCGUCUGUCCUUGGUG	Cleavage		1
hvu-miR6180	EBro02_SQ004_D07_at	5	-1	1	20	210	229	AGGGUGGAAGAAAGAGGGCG	:::::::: ::.::::	UUACCUCUUUCAUCUACCCA	Cleavage		1
hvu-miR6180	Contig24885_at	5	-1	1	20	405	424	AGGGUGGAAGAAAGAGGGCG	: ...:::::.::::::..	CUUUUUCUUUUUUCCACUUC	Cleavage		1
hvu-miR6180	Contig4747_at	5	-1	1	20	226	245	AGGGUGGAAGAAAGAGGGCG	: ::.:: :::: :.:::::	CCCCUUCCUUCUCCUACCCU	Cleavage		1
hvu-miR6180	Contig12506_at	5	-1	1	20	169	187	AGGGUGGAAGAAAGAGGGCG	:::: ::::::::. .::::	CGCCAUCUUUCUUU-GCCCU	Cleavage		1
hvu-miR6180	Contig10491_at	5	-1	1	20	489	508	AGGGUGGAAGAAAGAGGGCG	..::.::::::..:...:	UUUUCUUUUUCUUUUAUUUU	Cleavage		1
hvu-miR6180	Contig2148_at	5	-1	1	20	429	448	AGGGUGGAAGAAAGAGGGCG	.:.: :.:::.::.: .:::	UGUCAUUUUUUUUUCUUCCU	Cleavage		1
hvu-miR6180	Contig7066_at	5	-1	1	20	394	413	AGGGUGGAAGAAAGAGGGCG	:.: .::::::....:::	UUCUCCUUUUCUUUUGUCCU	Cleavage		1
hvu-miR6180	Contig7428_at	5	-1	1	20	253	272	AGGGUGGAAGAAAGAGGGCG	::: :.::::::.:: : :	AGCCAUUUUUCUUUCAGCGU	Cleavage		1
hvu-miR6181	Contig13901_at	5	-1	1	23	111	133	UGCUCUUCAUGGACUGCGGCGCC	::.:::: ::. ::.:.:::	UUGGCUGCAGGCCGCGAGGGGCA	Cleavage		1
hvu-miR6181	Contig9442_at	5	-1	1	23	307	329	UGCUCUUCAUGGACUGCGGCGCC	.::.: :: :.::: ::::::	CCUGCUGAAGCCUAUGCAGAGCA	Cleavage		1
hvu-miR6181	Contig10700_at	5	-1	1	22	1	22	UGCUCUUCAUGGACUGCGGCGC	.: :::: .::::::::::	AUGGCGCACGUCAUGAAGAGCC	Cleavage		1
hvu-miR6181	Contig8371_at	5	-1	1	23	5	26	UGCUCUUCAUGGACUGCGGCGCC	::. :::::: :::::::.:	AUAGCUCCAGUCC-UGAAGAGUA	Translation		1
hvu-miR6181	Contig415_s_at	5	-1	1	23	134	156	UGCUCUUCAUGGACUGCGGCGCC	:: :.:::::::.:::	CCAGAGGCCUUUCAUGAAGGGCA	Cleavage		1
hvu-miR6181	Contig8171_at	5	-1	1	23	197	219	UGCUCUUCAUGGACUGCGGCGCC	::. : :::: ::::::::	UAAGCUCCUCUCCAAGAAGAGCA	Cleavage		1
hvu-miR6182	Contig14948_at	5	-1	1	22	221	242	UGAGUGUGUGAUGGAUGGCUUU	:: :.:::::. ::..: ::::	AAUGUCAUCCGACAUGCCCUCA	Translation		1
hvu-miR6182	Contig17931_at	5	-1	1	22	36	56	UGAGUGUGUGAUGGAUGGCUUU	:.:::::.::::. :.:::	CCCGUCAUCCGUCACG-AUUCA	Cleavage		1
hvu-miR6182	Contig6797_at	5	-1	1	22	302	323	UGAGUGUGUGAUGGAUGGCUUU	: :::: :: :::..::: ::	CAUGCCACCCCUCAUGCACCCA	Cleavage		1
hvu-miR6182	Contig9640_at	5	-1	1	22	493	514	UGAGUGUGUGAUGGAUGGCUUU	::: ::.::. :::..::.	GUUGCCUUCUAUUUCACGUUCG	Cleavage		1
hvu-miR6182	Contig13888_at	5	-1	1	22	412	432	UGAGUGUGUGAUGGAUGGCUUU	: :::: ::::..::.:::.	CAUGCCA-CCAUUGCAUACUUU	Cleavage		1
hvu-miR6183	Contig5767_at	5	-1	1	22	371	392	UGAGCGAGUUGGCUGCAAGUUC	::. :::.:::.::::: : ::	GAGGUUGUAGCUAACUCUCCCA	Cleavage		1
hvu-miR6183	Contig14714_at	5	-1	1	22	20	41	UGAGCGAGUUGGCUGCAAGUUC	:::::: . :.::.::.:::..	GAACUUCUCGUCAGCUUGCUUG	Cleavage		1
hvu-miR6183	Contig6416_s_at	5	-1	1	22	119	140	UGAGCGAGUUGGCUGCAAGUUC	:.:: :::.: :::.:.:::	AAGCUCUCAGUCCACUUGUUCA	Translation		1
hvu-miR6183	Contig7835_at	5	-1	1	22	443	464	UGAGCGAGUUGGCUGCAAGUUC	: :::.:. ::::.::::	GCUCAUGCGGUGAACUUGCUCU	Translation		1
hvu-miR6184	Contig5658_at	5	-1	1	22	68	89	CGGCGUCGGAUCUGGCCGGCCU	: ::::: :: .: :::::.::	AUGCCGGACAAGUACGACGUCG	Cleavage		1
hvu-miR6184	Contig2083_s_at	5	-1	1	22	73	94	CGGCGUCGGAUCUGGCCGGCCU	.: .::::..:.:: ::::: :	GGAUCGGCUGGGUCGGACGCAG	Cleavage		1
hvu-miR6185	Contig15439_at	5	-1	1	21	480	500	UCUGGCAGCGACGGGAACAUA	:.::: ..::: ::::.:::	UGUGUCAUUGUCACUGCUAGA	Cleavage		1
hvu-miR6185	Contig21869_at	5	-1	1	21	239	259	UCUGGCAGCGACGGGAACAUA	::::.:.::. ::::.: :	CCUGUUUCUGUUUCUGCUACA	Cleavage		1
hvu-miR6185	Contig14131_at	5	-1	1	21	315	335	UCUGGCAGCGACGGGAACAUA	:: . :::.::::::::	CGCGUCUGCGUUGCUGCCAGU	Cleavage		1
hvu-miR6186	Contig16708_at	5	-1	1	21	184	204	CGAGGAAGGCGCUGAGAGAGA	:: :::. ::::::::::	GCUACCUCGCCGCCUUCCUCU	Cleavage		1
hvu-miR6186	Contig4671_at	5	-1	1	21	88	107	CGAGGAAGGCGCUGAGAGAGA	:.:::.: .::::::.:::	CAUUUCUUA-UGCCUUCUUCG	Cleavage		1
hvu-miR6187	Contig8230_at	5	-1	1	21	161	181	UGAACAGGUUCGGCGACCUCA	:::: :. ..:...:::::::	UGAGCUUCUUGGGUCUGUUCA	Cleavage		1
hvu-miR6187	Contig2596_at	5	-1	1	21	272	292	UGAACAGGUUCGGCGACCUCA	: ::::.::: .::.: ::.:	UUAGGUUGCCCGACUUAUUUA	Translation		1
hvu-miR6187	Contig11984_at	5	-1	1	21	190	210	UGAACAGGUUCGGCGACCUCA	::::.::.:.:.: :: ::	GCAGGUUGCUGGAUCAGUCCA	Cleavage		1
hvu-miR6187	Contig15782_at	5	-1	1	21	175	195	UGAACAGGUUCGGCGACCUCA	.:: .:..::: ::::::.	ACGGGAUGUUGAAACUGUUCG	Cleavage		1
hvu-miR6187	Contig2448_s_at	5	-1	1	21	273	293	UGAACAGGUUCGGCGACCUCA	::: :.::: :::::::	GUUGGUGACUGAAACUGUUCA	Cleavage		1
hvu-miR6189	Contig14813_at	5	-1	1	20	65	84	AGGUGAUGCUGUGGUGAUCU	:.::.: .:::: :::.::	CGGUCGCAGCAGCUUCAUCU	Cleavage		1
hvu-miR6189	HV14M24u_s_at	5	-1	1	20	227	246	AGGUGAUGCUGUGGUGAUCU	:.:::.:.:.:..::.:.	UGGUCAUCGCGGUGUCGCUC	Cleavage		1
hvu-miR6189	Contig20211_at	5	-1	1	20	343	362	AGGUGAUGCUGUGGUGAUCU	: :: ::..::: .::::::	AAAUAACUGCAGAGUCACCU	Cleavage		1
hvu-miR6189	Contig9442_at	5	-1	1	20	178	197	AGGUGAUGCUGUGGUGAUCU	: :. :..::::: :::::	CGUUUUCUGCAGCAGCACCU	Cleavage		1
hvu-miR6189	Contig10080_at	5	-1	1	20	19	38	AGGUGAUGCUGUGGUGAUCU	: ::: ::::: .:.:.::	UGUUCAGCACAGGGUUAUCU	Cleavage		1
hvu-miR6190	Contig1247_s_at	5	-1	1	21	400	420	CGAGGAAAGGAAGAAGCCAUG	:.:::: :: ::::: ::::	CGUGGCGUCAUCCUUGCCUCU	Cleavage		1
hvu-miR6190	Contig14905_s_at	5	-1	1	21	195	215	CGAGGAAAGGAAGAAGCCAUG	::::::::: ::.:::	CCAAGCUUCUUCCGUUUCUCC	Cleavage		1
hvu-miR6190	Contig19683_at	5	-1	1	21	367	387	CGAGGAAAGGAAGAAGCCAUG	:::.::.::..:: :.::	GUUGGUUUUUUUUUUCCUUCA	Cleavage		1
hvu-miR6190	Contig2148_at	5	-1	1	21	427	447	CGAGGAAAGGAAGAAGCCAUG	::: : :.::..::::.::	GAUGUCAUUUUUUUUUCUUCC	Cleavage		1
hvu-miR6190	Contig7658_at	5	-1	1	21	184	204	CGAGGAAAGGAAGAAGCCAUG	:::: :. :.:::::::.	UCUGGCCUUGUUCUUUCCUUC	Cleavage		1
hvu-miR6191	Contig12134_at	5	-1	1	20	407	426	UAGAUUUGUCUAGAUAUGAA	::.::: :::::. :::.:	UUUAUACCUAGAUCAAUUUU	Cleavage		1
hvu-miR6191	Contig16560_at	5	-1	1	20	408	427	UAGAUUUGUCUAGAUAUGAA	: ::::::::: .:.:.:	GUGAUAUCUAGAGGAGUUUU	Cleavage		1
hvu-miR6191	Contig10268_at	5	-1	1	20	188	206	UAGAUUUGUCUAGAUAUGAA	::::: :: :::::.::.:.	UUCAU-UCCAGACAGAUUUG	Cleavage		1
hvu-miR6191	Contig10506_at	5	-1	1	20	464	483	UAGAUUUGUCUAGAUAUGAA	::: :::: .:::::::.	CUCAAAUCUCUGCAAAUCUG	Translation		1
hvu-miR6191	Contig14646_s_at	5	-1	1	20	237	256	UAGAUUUGUCUAGAUAUGAA	:::: ::.::.::. :::	AUCAUUACUGGAUAAGCCUA	Cleavage		1
hvu-miR6192	Contig9065_at	5	-1	1	22	396	417	UAGGAGAGGGGGGAAGGGAUCU	:::::.: :...::::::.: :	AGAUCUCGUUUUCCCUCUUCGA	Cleavage		1
hvu-miR6192	Contig2516_at	5	-1	1	22	326	347	UAGGAGAGGGGGGAAGGGAUCU	:::::.. :...:::::::: :	AGAUCUUGUUUUCCCUCUCCCA	Cleavage		1
hvu-miR6192	Contig13648_at	5	-1	1	22	301	322	UAGGAGAGGGGGGAAGGGAUCU	::. :::::.:.: .:.:.:::	AGGCCCCUUUCUCAUUUUUCUA	Cleavage		1
hvu-miR6192	Contig9685_at	5	-1	1	22	478	499	UAGGAGAGGGGGGAAGGGAUCU	:.::.:::::::.. ::..:	UGGUCUCUUCCCCUUCCUUUUU	Cleavage		1
hvu-miR6192	Contig20316_at	5	-1	1	22	192	213	UAGGAGAGGGGGGAAGGGAUCU	: ::..:::. :.::: :::::	AUAUUUCUUUACUCCUAUCCUA	Cleavage		1
hvu-miR6192	Contig16255_s_at	5	-1	1	22	369	390	UAGGAGAGGGGGGAAGGGAUCU	::::::.:..:.::::.	UUUUCCCUUUCUUCUUCUCUGU	Cleavage		1
hvu-miR6192	Contig5048_s_at	5	-1	1	22	182	204	UAGGAGAGGGGGGA-AGGGAUCU	:: ::::: :.:.::::::..:	AGCUCCCUGUUCUCCCUCUUUUC	Cleavage		1
hvu-miR6192	HV_CEb0022F16r2_at	5	-1	1	22	154	175	UAGGAGAGGGGGGAAGGGAUCU	:: :::. :.:..:::: :::.	AGCUCCUCUUCUUCCUCGCCUG	Cleavage		1
hvu-miR6192	HB08N23r_at	5	-1	1	22	429	450	UAGGAGAGGGGGGAAGGGAUCU	: ::.::.:..:.:::.::	CAAACCUUUUCUUCUUCUUCUU	Cleavage		1
hvu-miR6192	Contig3112_at	5	-1	1	22	15	36	UAGGAGAGGGGGGAAGGGAUCU	:: :::::.:. ::::.::	CCAUGCCUUCUCUGCUCUUCUC	Cleavage		1
hvu-miR6192	Contig14802_at	5	-1	1	22	398	419	UAGGAGAGGGGGGAAGGGAUCU	: :::::..::..:.::: :	UCAGCCCUUUUCCUUUUUCCAA	Cleavage		1
hvu-miR6192	Contig9210_at	5	-1	1	22	166	187	UAGGAGAGGGGGGAAGGGAUCU	:.:::::.::. :::::	CCUCCUCUUCCUCCUCCUCCUC	Cleavage		1
hvu-miR6192	Contig9911_s_at	5	-1	1	22	120	141	UAGGAGAGGGGGGAAGGGAUCU	.:.::: :::.:.::::.	CGCGUCUUUCACCCUUUUCCUG	Cleavage		1
hvu-miR6192	Contig6108_at	5	-1	1	22	317	338	UAGGAGAGGGGGGAAGGGAUCU	::.:::..:...:::..:	UAUUCUCUUUUCUUUUCUUUUC	Cleavage		1
hvu-miR6192	Contig394_at	5	-1	1	22	130	151	UAGGAGAGGGGGGAAGGGAUCU	:: :.: :::.::::: :::.	AGCCCUCCUCCUCCCUCACCUG	Cleavage		1
hvu-miR6192	Contig11768_at	5	-1	1	22	362	383	UAGGAGAGGGGGGAAGGGAUCU	::.: :::: :::.::.:	CAUUCUCCUCCCACCUUUCUUU	Translation		1
hvu-miR6192	Contig4130_at	5	-1	1	22	343	364	UAGGAGAGGGGGGAAGGGAUCU	:.: ::..::..:.::::	GUUUUCAUUUUCCUUUUUCCUU	Cleavage		1
hvu-miR6192	Contig11640_at	5	-1	1	22	495	516	UAGGAGAGGGGGGAAGGGAUCU	:: .::.::...:.::::	CACUCGUUUUCCUUUUUUCCUU	Cleavage		1
hvu-miR6192	Contig8154_at	5	-1	1	22	257	278	UAGGAGAGGGGGGAAGGGAUCU	.:: . ::::..::.::::	GCGUCGUGUCCCUUCUUUCCUU	Cleavage		1
hvu-miR6192	Contig7628_at	5	-1	1	22	243	264	UAGGAGAGGGGGGAAGGGAUCU	.: .:: ::.:.::.::::	CAGUAUCUACCUCUCUUUCCUU	Cleavage		1
hvu-miR6193	Contig14729_at	5	-1	1	23	462	484	CUCUGCCACCGGUCCAUGACGAC	:: ::..: ::..:::::. :::	GUGGUUGUAGAUUGGUGGUCGAG	Cleavage		1
hvu-miR6193	Contig7399_s_at	5	-1	1	23	441	463	CUCUGCCACCGGUCCAUGACGAC	:. ::::::.:.:::: : ::	AUUCUCAUGGGCUGGUGCCUGAU	Cleavage		1
hvu-miR6193	Contig4412_at	5	-1	1	23	290	312	CUCUGCCACCGGUCCAUGACGAC	: ::.:: :::::::::	CUGAAGAAGGGCCAGUGGCAGAG	Translation		1
hvu-miR6193	Contig12188_s_at	5	-1	1	23	381	403	CUCUGCCACCGGUCCAUGACGAC	: .: :: : ::.::: ::::::	GGUGACAAGCACUGGUAGCAGAG	Cleavage		1
hvu-miR6194	Contig9092_at	5	-1	1	21	81	101	UAUGGGGAUCUGACAGACGAG	.:: : : ::::::.:: :::	UUCCUAUAUCAGAUUCCAAUA	Cleavage		1
hvu-miR6194	Contig6733_at	5	-1	1	21	453	474	UAUGGGGAUCUGACAG-ACGAG	::: .:::.::::...:::.	GGCGUGUUGUUAGAUUUUCAUG	Cleavage		1
hvu-miR6194	Contig9574_at	5	-1	1	21	447	467	UAUGGGGAUCUGACAGACGAG	:: :. ::::.:.:::::.	AUCAUUGUUCAGGUUCCCAUG	Cleavage		1
hvu-miR6194	EBro03_SQ006_M03_at	5	-1	1	21	15	35	UAUGGGGAUCUGACAGACGAG	:: ::::::: ::.:.:.	GGCGGGUGUCAGAGCCUCGUG	Cleavage		1
hvu-miR6195	Contig8913_at	5	-1	1	21	17	37	UGAGUACGUAGUAGGGAUGAG	:..:::::::::. ::. ::	GUUGUCCCUACUAUCUAUACA	Cleavage		1
hvu-miR6195	Contig8967_at	5	-1	1	21	36	56	UGAGUACGUAGUAGGGAUGAG	::: . ::.:::. ::::::	GUCAAUACUGCUAUAUACUCA	Cleavage		1
hvu-miR6195	Contig1630_at	5	-1	1	21	298	318	UGAGUACGUAGUAGGGAUGAG	:: :.::.::::::.: :	AGCACCUCUGCUACGUGCGCU	Cleavage		1
hvu-miR6195	Contig5046_at	5	-1	1	21	218	238	UGAGUACGUAGUAGGGAUGAG	: .: :..::: :.::.::::	CCUACCUUUACAAUGUGCUCA	Translation		1
hvu-miR6195	Contig19755_at	5	-1	1	21	227	247	UGAGUACGUAGUAGGGAUGAG	::: .::::: : :.::::	GGCAUGUCUACUUCUUGCUCA	Cleavage		1
hvu-miR6195	Contig15646_at	5	-1	1	21	329	349	UGAGUACGUAGUAGGGAUGAG	::::. :.::.:::.: .:	AACAUCUAUGCUGCGUGCGUA	Cleavage		1
hvu-miR6195	Contig8230_at	5	-1	1	21	181	201	UGAGUACGUAGUAGGGAUGAG	: :: ::.::.: ::::.:	ACCUUCACUGCUGCCUACUUA	Cleavage		1
hvu-miR6196	Contig16875_at	5	-1	1	21	28	48	AGGACGAGGAGAUGGAGAGGA	::. :. ::::::::::::	UCUGAUUAAUCUCCUCGUCCC	Cleavage		1
hvu-miR6196	Contig6363_at	5	-1	1	21	158	177	AGGACGAGGAGAUGGAGAGGA	:::: ::. ::::::::::	CCCUC-CCGCCUCCUCGUCCG	Cleavage		1
hvu-miR6196	Contig8617_s_at	5	-1	1	21	490	510	AGGACGAGGAGAUGGAGAGGA	.::.: ::: :..:.::.::	AUCUUUACAUGUUUUUGUUCU	Translation		1
hvu-miR6196	Contig13112_at	5	-1	1	21	556	576	AGGACGAGGAGAUGGAGAGGA	.:: ...: :.::::::::	GAUUCAUUGUAUUCUCGUCCU	Translation		1
hvu-miR6197	Contig3569_at	5	-1	1	21	268	288	UCUGUUCCUAAAUGUAAGACG	:::.:: .:: ::::.::::	CGUUUUUGGUUGAGGAGCAGA	Translation		1
hvu-miR6197	Contig13779_at	5	-1	1	21	440	460	UCUGUUCCUAAAUGUAAGACG	::::.::::: :::.::	AACCUUAUAUUUAAAAACGGA	Cleavage		1
hvu-miR6197	Contig466_at	5	-1	1	21	407	427	UCUGUUCCUAAAUGUAAGACG	.::..::::: ::.:.::	ACGUUUGUAUUUAUGAGCGGA	Cleavage		1
hvu-miR6197	Contig9327_at	5	-1	1	21	387	407	UCUGUUCCUAAAUGUAAGACG	::::.:::::. ::.::.	AUUCUUGCAUUUGCUAAUAGG	Cleavage		1
hvu-miR6197	Contig1024_at	5	-1	1	21	242	262	UCUGUUCCUAAAUGUAAGACG	:: ::::: ::::.:::	ACUCACACAUUGAGGAGCAGU	Translation		1
hvu-miR6198	Contig5247_at	5	-1	1	22	41	61	GCUCUGUCUUGGAUGGUCAUUC	: : ::::::.::::.: ::::	GUAAGACCAUUCAAGGC-GAGC	Cleavage		1
hvu-miR6198	Contig13989_at	5	-1	1	22	354	375	GCUCUGUCUUGGAUGGUCAUUC	:.::: : ::::::: ::: :	CAGUGAACUUCCAAGAGAGAUC	Cleavage		1
hvu-miR6198	Contig4211_at	5	-1	1	22	47	68	GCUCUGUCUUGGAUGGUCAUUC	: ::: ::::.::..:: :	CCUUCACCCUCCAGGAUGGAAC	Cleavage		1
hvu-miR6199	Contig1561_at	5	-1	1	23	356	378	CCACAGAAUUCUCACAGUGAUGG	:::::::.:::::::	UGGCACCUGUGAGGAUUCUGUCU	Cleavage		1
hvu-miR6199	Contig3699_s_at	5	-1	1	23	516	538	CCACAGAAUUCUCACAGUGAUGG	: :: :::.::::: ::::	AGAGCAGAGUGGGAAUUGUGUGA	Cleavage		1
hvu-miR6200	Contig5897_at	5	-1	1	21	420	440	UUUGGCCAACUAGAUCUAUGA	:::.:::.: :::...::	CUCUAGGUCUGGCUGGUUGAA	Cleavage		1
hvu-miR6202	Contig15747_at	5	-1	1	20	472	491	UGAAGAUUUUAAGCAUUGAA	::::. :: :::.:::: ::	UUCAGGGCCUAAGAUCUACA	Cleavage		1
hvu-miR6202	Contig926_x_at	5	-1	1	20	352	371	UGAAGAUUUUAAGCAUUGAA	:: :::.::..: ::::..	CUCCAUGUUUGGAUUCUUUG	Cleavage		1
hvu-miR6203	Contig17360_at	5	-1	1	22	286	307	AGACGAUUAAGAAGACCUGCAA	::::.::.::. :.::.:	UGAAAGGUUUUUUUGUUUGUUU	Cleavage		1
hvu-miR6203	Contig1693_at	5	-1	1	22	166	187	AGACGAUUAAGAAGACCUGCAA	: .::: :::.:::.: :::	CUCUAGGACUUUUUAGUAGUCA	Cleavage		1
hvu-miR6203	Contig10919_s_at	5	-1	1	22	25	46	AGACGAUUAAGAAGACCUGCAA	:: :: :::: :::::::	AGCAAGCUCGUCUUCAUCGUCU	Cleavage		1
hvu-miR6204	Contig17931_at	5	-1	1	22	78	99	AGGAGAAUAAUUAGAGCUGUGA	:::::::. ::: ::.::	GAGGAGCUCUAGCUAUGCUUCU	Translation		1
hvu-miR6205	Contig10738_at	5	-1	1	23	26	48	AGGAUGUUUGGAUACGUUUUAGU	: :::.:::.: :::: ::::	UCAAAAGCGUGUACAAAGAUCCG	Translation		1
hvu-miR6205	Contig21203_at	5	-1	1	23	111	133	AGGAUGUUUGGAUACGUUUUAGU	:::::::.:.::..: ::.	UGGAAAACGUGUUCAGGCCUCUG	Cleavage		1
hvu-miR6205	Contig14024_at	5	-1	1	23	418	440	AGGAUGUUUGGAUACGUUUUAGU	: :.: .. :::...:::::.::	AAUGAUGUAUAUUUGAACAUUCU	Cleavage		1
hvu-miR6205	Contig15110_at	5	-1	1	23	153	175	AGGAUGUUUGGAUACGUUUUAGU	:::: ::.:::. :::.:	UCAGCAACGAAUUCAAGAAUCUU	Cleavage		1
hvu-miR6205	Contig6183_at	5	-1	1	23	133	155	AGGAUGUUUGGAUACGUUUUAGU	..:: :.:.:::..::..:	CAGUGGACAUGUUCAAGUAUUUU	Cleavage		1
hvu-miR6206	Contig10248_at	5	-1	1	22	239	260	GGCACACGGGCUGCAGGCAUAG	::.:::.:::: .: ::::::	CUGUGCUUGCAAUCAGUGUGCA	Translation		1
hvu-miR6206	Contig14248_at	5	-1	1	22	89	110	GGCACACGGGCUGCAGGCAUAG	: :::::..:::::::	GCCUUGCAGCAGCUUGUGUGCC	Cleavage		1
hvu-miR6206	Contig4238_at	5	-1	1	22	18	39	GGCACACGGGCUGCAGGCAUAG	: ::: ::::::: ::::	UGUUCCCUACAGCCCGAUUGCC	Cleavage		1
hvu-miR6207	HM10P03r_at	5	-1	1	21	279	299	UGGACGACCUGGGCGCCGACG	: :.::.::: ::::::::	CCUUGGUGCCAAGGUCGUCAU	Translation		1
hvu-miR6207	Contig8125_at	5	-1	1	21	355	374	UGGACGACCUGGGCGCCGACG	::::::::. :::: :::::	AGUCGGCGCUAAGGU-GUCCA	Translation		1
hvu-miR6207	Contig636_at	5	-1	1	21	167	187	UGGACGACCUGGGCGCCGACG	:.::: .::::::: :.:	GCUUGGCUUCCAGGUCCUUCU	Cleavage		1
hvu-miR6208	Contig17752_at	5	-1	1	22	126	147	GUGCAUCAAGAUCGGCUCAUCU	:::: :::::: :::::	CAAGAAGCCCAUCUUGCUGCAC	Cleavage		1
hvu-miR6209	Contig17805_at	5	-1	1	20	515	534	UGAGAUCAGAAAGAUGUGCG	::..:::::: ::.:: :.	GGCGUAUCUUUGUGGUCACG	Cleavage		1
hvu-miR6210	Contig9951_s_at	5	-1	1	22	58	79	ACUCCUUGGUUAUCAACUUCGA	:.:::: : .::::::::	CUUAGGUUGCUUGCCAAGGAGA	Translation		1
hvu-miR6210	Contig9440_s_at	5	-1	1	22	26	47	ACUCCUUGGUUAUCAACUUCGA	: ::.:.:::::::::	AAGCCGAUGGUGACCAAGGAGG	Cleavage		1
hvu-miR6210	Contig9574_at	5	-1	1	22	164	185	ACUCCUUGGUUAUCAACUUCGA	::::: ::. ::::::::	GAGAAGUACAUGUCCAAGGAGG	Translation		1
hvu-miR6210	Contig835_s_at	5	-1	1	22	24	45	ACUCCUUGGUUAUCAACUUCGA	:::: :: .:::::::::	AAGAAGGAGACGACCAAGGAGC	Cleavage		1
hvu-miR6210	Contig20645_at	5	-1	1	22	252	273	ACUCCUUGGUUAUCAACUUCGA	::: ::..:.::::.::	GCACUGUUCAUGGCUAAGGGGU	Cleavage		1
hvu-miR6210	Contig2718_s_at	5	-1	1	22	173	194	ACUCCUUGGUUAUCAACUUCGA	:. ::: :: ...::::::::	UUAAAGGAGAAGGUCAAGGAGU	Cleavage		1
hvu-miR6210	Contig14095_at	5	-1	1	22	374	395	ACUCCUUGGUUAUCAACUUCGA	.: :::.:.:::.. ::::	CAAGAUUUGGUGACCGGAGAGU	Cleavage		1
hvu-miR6210	Contig14314_at	5	-1	1	22	520	541	ACUCCUUGGUUAUCAACUUCGA	::: : .:::::::::: :	CAGAACAUUGUAACCAAGGACU	Cleavage		1
hvu-miR6211	Contig7664_at	5	-1	1	20	96	115	CAGAUCAAGACGCUCCGGCA	:::.::.::: .:::.: ::	UGCUGGGGCGGUUUGGUAUG	Translation		1
hvu-miR6211	Contig22558_at	5	-1	1	20	273	292	CAGAUCAAGACGCUCCGGCA	: : ::::::: ::.:::	AGGCAGAGCGUCAUGGUCUU	Cleavage		1
hvu-miR6212	Contig8505_s_at	5	-1	1	21	96	115	AUACAGUUUACAAUGCACGAU	: ::::: :::::::.:: :	AGCGUGC-UUGUAAAUUGAAC	Cleavage		1
hvu-miR6212	Contig11984_at	5	-1	1	21	429	449	AUACAGUUUACAAUGCACGAU	: :: .:::::: :::::	GGCAUGGGUUGUAAUCUGUAA	Cleavage		1
hvu-miR6213	Contig22030_at	5	-1	1	21	406	426	ACAGAUUGCUACAGACUGGUC	:.::::::::.:. ::. ::	CAUCAGUCUGUGGUUAUUGGU	Cleavage		1
hvu-miR6213	Contig12465_at	5	-1	1	21	237	257	ACAGAUUGCUACAGACUGGUC	:: :.: ::::::..:::: :	GAACGGGCUGUAGUGAUCUCU	Cleavage		1
hvu-miR6213	Contig136_s_at	5	-1	1	21	384	404	ACAGAUUGCUACAGACUGGUC	::::::::.::: :::	UAGUUGUCUGUAGUAAUAUGU	Cleavage		1
hvu-miR6213	Contig12088_at	5	-1	1	21	432	452	ACAGAUUGCUACAGACUGGUC	:.. ::.:::::::.:. ::	AAUUUGUUUGUAGCAGUUAGU	Cleavage		1
hvu-miR6213	Contig5922_at	5	-1	1	21	213	233	ACAGAUUGCUACAGACUGGUC	.::.::.:: ::.:::.: :	UGCCGGUUUGGAGUAAUUUCU	Translation		1
hvu-miR6214	Contig9230_s_at	5	-1	1	20	201	220	CGACGACGACGAGCACGACA	:::.:: :.::.::.::.:	UGUUGUUGUUGUUGUUGUUG	Cleavage		1
hvu-miR6214	Contig3112_at	5	-1	1	20	64	83	CGACGACGACGAGCACGACA	::: :.::::.::.:: :	GAUCGCGUUCGUUGUUGUGG	Cleavage		1
hvu-miR6214	Contig6974_at	5	-1	1	20	56	75	CGACGACGACGAGCACGACA	:: ::::::::: :: ::	CCUCAUGCUCGUCGGCGACG	Cleavage		1
hvu-miR6214	HS03L15u_at	5	-1	1	20	163	182	CGACGACGACGAGCACGACA	::: :::: ::::: :::	CCUCGCGCUCAUCGUCCUCG	Translation		1
hvu-miR6214	Contig21083_at	5	-1	1	20	110	129	CGACGACGACGAGCACGACA	: :: ::::: :::: :::	CGCCGGGCUCGCCGUCCUCG	Cleavage		1
hvu-miR6214	Contig9392_at	5	-1	1	20	129	148	CGACGACGACGAGCACGACA	: : : .::::: ::::::	CGCCAUCUUCGUCCUCGUCG	Cleavage		1

## Sheet: hormononal
Table S6. List of the highest scoring miRNAs associated with hormonal DEGs that were identified using psRNA target server.
miRNA_Acc.	Target_Acc.	Expectation	UPE$	miRNA_start	miRNA_end	Target_start	Target_end	miRNA_aligned_fragment	alignment	Target_aligned_fragment	Inhibition	Target_Desc.	Multiplicity
hvu-miR6184	Contig20770_at	3	-1	1	22	68	89	CGGCGUCGGAUCUGGCCGGCCU	::::::.:.:.:: :::::	GUCCCGGCCGGGUUCGCCGCCG	Cleavage		1
hvu-miR6184	HS05N06r_s_at	3	-1	1	22	240	261	CGGCGUCGGAUCUGGCCGGCCU	::::: :::::: .:::::	CCACCGGCAAGAUCCAGCGCCG	Cleavage		1
hvu-miR159a	Contig6382_s_at	3.5	-1	1	21	25	45	UUUGGAUUGAAGGGAGCUCUG	:.::: :::.::::: ::.::	CGGAGAUCCUUUCAACCCGAA	Cleavage		1
hvu-miR159b	Contig6382_s_at	3.5	-1	1	21	25	45	UUUGGAUUGAAGGGAGCUCUG	:.::: :::.::::: ::.::	CGGAGAUCCUUUCAACCCGAA	Cleavage		1
hvu-miR6180	Contig14398_s_at	3.5	-1	1	20	210	229	AGGGUGGAAGAAAGAGGGCG	::..: .:::.::::.::::	CGUUCCUUUUUUUCCGCCCU	Cleavage		1
hvu-miR6185	Contig21949_s_at	3.5	-1	1	21	215	235	UCUGGCAGCGACGGGAACAUA	: :::::.::::.::::.:	GAAGUUCCUGUCGUUGCCGGC	Cleavage		1
hvu-miR6192	Contig12810_at	3.5	-1	1	22	482	503	UAGGAGAGGGGGGAAGGGAUCU	:::.:::.:::::::. :.	AUCUCCUUUCUCCCCUCUUGUG	Cleavage		2
hvu-miR6192	Contig5108_s_at	3.5	-1	1	22	373	394	UAGGAGAGGGGGGAAGGGAUCU	::: :::::::::::.:	UAUCCCCCUCCCCCCUCUCUUU	Cleavage		1
hvu-miR6196	Contig8517_at	3.5	-1	1	21	481	501	AGGACGAGGAGAUGGAGAGGA	:: :.:::::::..::::..:	UCAUUUCCAUCUUUUCGUUUU	Cleavage		1
hvu-miR6214	Contig15811_at	3.5	-1	1	20	52	71	CGACGACGACGAGCACGACA	:::: : ::: :::::::::	UGUCUUCCUCCUCGUCGUCG	Translation		1
hvu-miR6214	Contig12913_at	3.5	-1	1	20	410	429	CGACGACGACGAGCACGACA	:::: ::::: :::::::	CGUCGCGCUCGCCGUCGUCC	Cleavage		1
hvu-miR6214	Contig24882_at	3.5	-1	1	20	244	263	CGACGACGACGAGCACGACA	:: :: ::::::::::::	AGUAUUGGUCGUCGUCGUCG	Cleavage		1
hvu-miR5048a	Contig17607_at	4	-1	1	22	516	537	UAUUUGCAGGUUUUAGGUCUAA	.:::::: :.::.:::::	CCUUGCCUAAACCUUGUAAAUA	Translation		1
hvu-miR5048b	Contig17607_at	4	-1	1	22	516	537	UAUUUGCAGGUUUUAGGUCUAA	.:::::: :.::.:::::	CCUUGCCUAAACCUUGUAAAUA	Translation		1
hvu-miR6181	Contig7538_at	4	-1	1	23	192	214	UGCUCUUCAUGGACUGCGGCGCC	: :.::::::::::.::	CCGAGCUCGGUCCAUGAAGGGCU	Cleavage		1
hvu-miR6184	Contig6382_s_at	4	-1	1	22	362	383	CGGCGUCGGAUCUGGCCGGCCU	::.:::.:::.::::. :.::	CGGUCGGUCAGGUCCGGGGUCG	Cleavage		1
hvu-miR6186	Contig3842_s_at	4	-1	1	21	407	427	CGAGGAAGGCGCUGAGAGAGA	: : ::::::: ::::.:::	CCACGCUCAGCGACUUCUUCG	Cleavage		1
hvu-miR6189	Contig19663_at	4	-1	1	20	113	132	AGGUGAUGCUGUGGUGAUCU	.:: ::::: :::::: :::	GGAACACCAGAGCAUCCCCU	Translation		1
hvu-miR6197	Contig10432_at	4	-1	1	21	453	473	UCUGUUCCUAAAUGUAAGACG	.::::::.:::: :: .::::	UGUCUUAUAUUUUGGUGCAGA	Cleavage		1
hvu-miR6210	Contig14187_at	4	-1	1	22	285	306	ACUCCUUGGUUAUCAACUUCGA	::: ::.::...::::::	CUCAAGAUGGUAGUUAAGGAGG	Cleavage		1
hvu-miR6212	HS09N08u_at	4	-1	1	21	385	405	AUACAGUUUACAAUGCACGAU	::: :: ::::::::::::	AUCAUGGCUUGUAAACUGUAA	Cleavage		1
hvu-miR6214	Contig13217_at	4	-1	1	20	88	107	CGACGACGACGAGCACGACA	:::: ::::: ::::: ::	CGUCGAGCUCGGCGUCGGCG	Cleavage		1
hvu-miR169	Contig3366_at	4.5	-1	1	21	31	51	AAGCCAAGGAUGAGUUGCCUG	:.:: :.::..::.:::: ::	CGGGAAGCUUGUCUUUGGAUU	Cleavage		1
hvu-miR399	HVSMEm0022L18r2_at	4.5	-1	1	21	67	87	UGCCAAAGGAGAUUUGCCCCG	: ::...::.:::::::: :	GGAGGUGGAUUUCCUUUGGAA	Cleavage		1
hvu-miR444a	Contig16432_at	4.5	-1	1	21	102	122	UUGCUGCCUCAAGCUUGCUGC	:: : : ::::::::::::.	GCUGAUAACUUGAGGCAGCAG	Cleavage		1
hvu-miR444b	Contig2427_at	4.5	-1	1	21	228	248	UGCAGUUGCUGUCUCAAGCUU	.:: :::.::: :.:::::	CGGCGAGAGGCAGAAGCUGCA	Cleavage		1
hvu-miR444b	Contig1800_x_at	4.5	-1	1	21	404	424	UGCAGUUGCUGUCUCAAGCUU	::: :::. ::::.::::	UUGCUAAAGAUUGCAAUUGCA	Translation		1
hvu-miR5048a	Contig68_at	4.5	-1	1	22	438	459	UAUUUGCAGGUUUUAGGUCUAA	:.:: .::.:: .::.:::::	AUGGAGUUAGAAGUUGUAAAUA	Translation		1
hvu-miR5048b	Contig68_at	4.5	-1	1	22	438	459	UAUUUGCAGGUUUUAGGUCUAA	:.:: .::.:: .::.:::::	AUGGAGUUAGAAGUUGUAAAUA	Translation		1
hvu-miR5050	Contig5763_s_at	4.5	-1	1	21	189	209	UUGAGGUCGUUCAACCAGCAA	:: :::.:::.:.::::	CGCCUACUUGGACGGCUUCAA	Cleavage		1
hvu-miR5053	Contig8262_at	4.5	-1	1	21	350	370	CGCAGCUGUAGUCGCCGGCGU	.: .:::::.::.:.::: ::	GCUUCGGCGGCUGCGGCUCCG	Cleavage		1
hvu-miR5053	Contig9093_at	4.5	-1	1	21	76	96	CGCAGCUGUAGUCGCCGGCGU	::::: ::::: :.:: :::	UCGCCGCCGACUCCGGCAGCG	Cleavage		1
hvu-miR5053	Contig12623_at	4.5	-1	1	21	200	220	CGCAGCUGUAGUCGCCGGCGU	:: ::::::: ::::: :.:	CCGACGGCGACGACAGCGGUG	Translation		1
hvu-miR6182	HS05N06r_s_at	4.5	-1	1	22	335	356	UGAGUGUGUGAUGGAUGGCUUU	:.:. .::::::.::: ::	CCCGUCGAUCAUCACGCACGCA	Cleavage		1
hvu-miR6183	Contig13746_at	4.5	-1	1	22	513	534	UGAGCGAGUUGGCUGCAAGUUC	:.:: ::::..:::.:::..	AAGCUGCCAGCUGACUUGCUUG	Cleavage		1
hvu-miR6184	Contig9093_at	4.5	-1	1	22	94	115	CGGCGUCGGAUCUGGCCGGCCU	:::::: :::::::.: :.	GCGCCGGCAAGAUCCGGCUCUA	Cleavage		2
hvu-miR6184	Contig9093_at	4.5	-1	1	22	309	330	CGGCGUCGGAUCUGGCCGGCCU	.: ::: ::.:: ::::::::	GGCCCGUCCGGAAGCGACGCCG	Translation		2
hvu-miR6184	EBpi05_SQ003_M06_at	4.5	-1	1	22	186	207	CGGCGUCGGAUCUGGCCGGCCU	: :::: ::. ::::::.::	GCGGCGGCGAGGGCCGACGUCG	Translation		1
hvu-miR6185	Contig11129_at	4.5	-1	1	21	109	129	UCUGGCAGCGACGGGAACAUA	::::::: ::::::. ::	CUCGUUCCCGGCGCUGCUCGA	Translation		1
hvu-miR6186	Contig12913_at	4.5	-1	1	21	196	216	CGAGGAAGGCGCUGAGAGAGA	::::::.::::::::	CCAAGGUCAGCGUCUUCCUCG	Cleavage		1
hvu-miR6189	Contig11641_at	4.5	-1	1	20	286	306	AGGUGAUGCUGUGGU-GAUCU	::::: : ::: :::::::::	AGAUCGAGCACUGCAUCACCU	Translation		1
hvu-miR6192	Contig12810_at	4.5	-1	1	22	191	212	UAGGAGAGGGGGGAAGGGAUCU	:. :::::::::.: :::	UCCCCUGUUCCCCCCUUUACUA	Cleavage		2
hvu-miR6195	HVSMEm0014K07r2_at	4.5	-1	1	21	74	94	UGAGUACGUAGUAGGGAUGAG	:.:::::::::.:::.	UGUUGCUCUACUACGUGCUCG	Cleavage		1
hvu-miR6208	Contig7857_s_at	4.5	-1	1	22	383	404	GUGCAUCAAGAUCGGCUCAUCU	::::.: ::::: :::::	GCCGGAGCUGCUCUUGCUGCAC	Cleavage		1
hvu-miR6209	Contig12441_at	4.5	-1	1	20	482	501	UGAGAUCAGAAAGAUGUGCG	.:.:::: ::.::::::.:	UGUACAUGAUUUUGAUCUUA	Cleavage		1
hvu-miR6209	Contig4366_at	4.5	-1	1	20	84	103	UGAGAUCAGAAAGAUGUGCG	.:::.: ::::::::::	UCAGCAUUUCUCUGAUCUCA	Translation		1
hvu-miR6209	Contig4153_at	4.5	-1	1	20	46	65	UGAGAUCAGAAAGAUGUGCG	::: :::::: ::::::	GGCAACUCUUUCAGAUCUCC	Cleavage		1
hvu-miR1120	basd0c03_s_at	5	-1	1	24	164	187	ACAUUCUUAUAUUAUGGGACGGAG	: :: .::::..:::.::.:: :	CCCCUGUCCAUGGUAUGAGGAUUU	Cleavage		1
hvu-miR1120	Contig4610_s_at	5	-1	1	24	490	513	ACAUUCUUAUAUUAUGGGACGGAG	:::. :. ::::::::: :	GCUUUUCCUUUGUUAUAAGAAUCU	Cleavage		1
hvu-miR1120	Contig8619_at	5	-1	1	24	431	454	ACAUUCUUAUAUUAUGGGACGGAG	: : :::::.:.: .::::	ACUGAUGCAAUAAUGUGAAGAUGU	Cleavage		1
hvu-miR159a	Contig9944_at	5	-1	1	21	424	444	UUUGGAUUGAAGGGAGCUCUG	::.: :.::::.:.:::	CUCAGUUGCUUUCAGUUCAAC	Cleavage		1
hvu-miR159b	Contig9944_at	5	-1	1	21	424	444	UUUGGAUUGAAGGGAGCUCUG	::.: :.::::.:.:::	CUCAGUUGCUUUCAGUUCAAC	Cleavage		1
hvu-miR166a	Contig6108_at	5	-1	1	21	88	108	UCGGACCAGGCUUCAUUCCCC	:: ::::::::: : :..::	AGGCAAUGAAGCCAGUUUUGA	Cleavage		1
hvu-miR166b	Contig6108_at	5	-1	1	21	88	108	UCGGACCAGGCUUCAUUCCCC	:: ::::::::: : :..::	AGGCAAUGAAGCCAGUUUUGA	Cleavage		1
hvu-miR166c	Contig6108_at	5	-1	1	21	88	108	UCGGACCAGGCUUCAUUCCCC	:: ::::::::: : :..::	AGGCAAUGAAGCCAGUUUUGA	Cleavage		1
hvu-miR168-5p	Contig12572_at	5	-1	1	21	167	187	UCGCUUGGUGCAGAUCGGGAC	: ::: :::..: :.::::	UCCACGAGCUGUGCGAGGCGA	Cleavage		1
hvu-miR171-3p	Contig11726_at	5	-1	1	21	116	136	UGAUUGAGCCGUGCCAAUAUC	: : :::...:: :::::::	AAAACUGGUGUGGAUCAAUCA	Cleavage		1
hvu-miR444a	Contig13096_at	5	-1	1	21	185	205	UUGCUGCCUCAAGCUUGCUGC	: :.. .:::::::.:..:	CAAACGGUUUUGAGGCGGUGA	Cleavage		1
hvu-miR444b	Contig8517_at	5	-1	1	21	225	245	UGCAGUUGCUGUCUCAAGCUU	::: ::: ::.:: .:::::	CAGCGUGAUACGGCUGCUGCA	Cleavage		1
hvu-miR5053	Contig16592_at	5	-1	1	21	221	241	CGCAGCUGUAGUCGCCGGCGU	.::. : ::.::.::::: ::	GCGUGGUCGGCUGCAGCUUCG	Cleavage		1
hvu-miR5053	Contig9371_at	5	-1	1	21	291	311	CGCAGCUGUAGUCGCCGGCGU	: :::.::: ::.:: :::	GAGGCGGUGACCACGGCGGCG	Translation		1
hvu-miR6180	Contig21949_s_at	5	-1	1	20	297	316	AGGGUGGAAGAAAGAGGGCG	...:.::::::....:::	UCUUUUUUUUCUUUUGUCCU	Cleavage		1
hvu-miR6181	Contig8371_at	5	-1	1	23	5	26	UGCUCUUCAUGGACUGCGGCGCC	::. :::::: :::::::.:	AUAGCUCCAGUCC-UGAAGAGUA	Translation		1
hvu-miR6182	Contig6797_at	5	-1	1	22	302	323	UGAGUGUGUGAUGGAUGGCUUU	: :::: :: :::..::: ::	CAUGCCACCCCUCAUGCACCCA	Cleavage		1
hvu-miR6185	Contig13975_at	5	-1	1	21	65	85	UCUGGCAGCGACGGGAACAUA	: ::.:::::::::.. :	GCAGCUCUCGUCGCUGCUGCA	Cleavage		1
hvu-miR6188	Contig863_s_at	5	-1	1	22	134	155	GGUGGAUCGAUGAACCCGGCGA	::::: :.::::::..::	AAGCCGGUCGCGUCGAUCUGCC	Cleavage		1
hvu-miR6190	Contig4453_at	5	-1	1	21	46	66	CGAGGAAAGGAAGAAGCCAUG	:: ::::::::: :::::	AAUUGCUUCUUCCGGUCCUCA	Cleavage		1
hvu-miR6192	HV_CEb0022F16r2_at	5	-1	1	22	154	175	UAGGAGAGGGGGGAAGGGAUCU	:: :::. :.:..:::: :::.	AGCUCCUCUUCUUCCUCGCCUG	Cleavage		1
hvu-miR6192	Contig6108_at	5	-1	1	22	317	338	UAGGAGAGGGGGGAAGGGAUCU	::.:::..:...:::..:	UAUUCUCUUUUCUUUUCUUUUC	Cleavage		1
hvu-miR6192	Contig24087_at	5	-1	1	22	420	441	UAGGAGAGGGGGGAAGGGAUCU	:::.::.: ...::::::	UUCUCCUUUUCAUUUUCUCCUU	Translation		1
hvu-miR6192	Contig14398_s_at	5	-1	1	22	214	235	UAGGAGAGGGGGGAAGGGAUCU	:...:::: ::::.::.:	CCUUUUUUUCCGCCCUUUCUUU	Translation		1
hvu-miR6192	Contig18153_at	5	-1	1	22	359	380	UAGGAGAGGGGGGAAGGGAUCU	:: :::::.:..:.:..:	AUUUCGCUUCCUCUUUUUUUUC	Cleavage		1
hvu-miR6193	Contig11234_at	5	-1	1	23	336	358	CUCUGCCACCGGUCCAUGACGAC	:: ::.:: .: ::: ::::::	AUCUUCGUGUGCAGGUAGCAGAG	Translation		1
hvu-miR6193	Contig7170_at	5	-1	1	23	133	155	CUCUGCCACCGGUCCAUGACGAC	:::::::::: :..:.:	ACUAAGAUGGACCGGUCGUGGGG	Cleavage		1
hvu-miR6193	Contig17311_at	5	-1	1	23	113	135	CUCUGCCACCGGUCCAUGACGAC	:::::.:: ::::::.:	GAAUGCAUGGGCCAUUGGCAGGG	Translation		1
hvu-miR6196	Contig12441_at	5	-1	1	21	230	251	AGGACGAGG-AGAUGGAGAGGA	.::.::::::: ::::::: :	CUCUUUCCAUCUACCUCGUCGU	Cleavage		1
hvu-miR6196	EBro08_SQ003_C14_at	5	-1	1	21	324	344	AGGACGAGGAGAUGGAGAGGA	:. ::::::.:..::::..	CCUCCUCCAUUUUUUCGUUUC	Cleavage		1
hvu-miR6196	Contig9314_at	5	-1	1	21	475	496	AGGACGAGGAGAUG-GAGAGGA	:. :::: ::::: ::::::.:	UUGUCUCGCAUCUGCUCGUCUU	Cleavage		1
hvu-miR6196	Contig9308_s_at	5	-1	1	21	368	388	AGGACGAGGAGAUGGAGAGGA	.::::::::::: . :::	AGUUCUCCAUCUCCCUCUCCC	Cleavage		1
hvu-miR6196	Contig16592_at	5	-1	1	21	291	311	AGGACGAGGAGAUGGAGAGGA	.: ::: . .::::::::.:	GUCGCUCAGGUUCCUCGUCUU	Cleavage		1
hvu-miR6210	Contig14095_at	5	-1	1	22	374	395	ACUCCUUGGUUAUCAACUUCGA	.: :::.:.:::.. ::::	CAAGAUUUGGUGACCGGAGAGU	Cleavage		1
hvu-miR6210	Contig6979_at	5	-1	1	22	162	183	ACUCCUUGGUUAUCAACUUCGA	::: ::.:.:::::::	UGCUAGUCCAUGAUCAAGGAGC	Cleavage		1
hvu-miR6212	Contig5809_at	5	-1	1	21	374	394	AUACAGUUUACAAUGCACGAU	.:::: :: ::::.: :::	GCUGUGCUUUCUAAAUUCUAU	Translation		1
hvu-miR6213	Contig12465_at	5	-1	1	21	237	257	ACAGAUUGCUACAGACUGGUC	:: :.: ::::::..:::: :	GAACGGGCUGUAGUGAUCUCU	Cleavage		1
hvu-miR6214	Contig17685_at	5	-1	1	20	91	110	CGACGACGACGAGCACGACA	::: .::::: ::::::	CCGCGUAUUCGUCAUCGUCG	Cleavage		1
