# Supplementary material for: Integrative systems biology analysis of barley transcriptome ─ hormonal signaling against biotic stress
Source: PLoS One. 2023 Apr 27;18(4):e0281470. doi: 10.1371/journal.pone.0281470 (PMC10138258; doi:10.1371/journal.pone.0281470)
Supplement: S7 Table — (XLSX) [file pone.0281470.s013.xlsx]

## Sheet: biotic
Table S7. List of known cis-acting elements biotic DEGs by Tomtom search against the JASPAR database.
Motif ID	Motif Logo	Consensus motif	JASPAR ID	Class	p.value	E.value	q.value
motif1		AAAAAAAAAAAGAAAAAGAAAAAGAAAAA	MA1267.1	C2H2 zinc finger factors	5.19158e-12	7.28898e-09	1.44164e-08
motif1		AAAAAAAAAAAGAAAAAGAAAAAGAAAAA	MA1268.1	C2H2 zinc finger factors	1.84779e-11	2.5943e-08	2.34126e-08
motif1		AAAAAAAAAAAGAAAAAGAAAAAGAAAAA	MA1274.1	C2H2 zinc finger factors	2.52937e-11	3.55124e-08	2.34126e-08
motif1		AAAAAAAAAAAGAAAAAGAAAAAGAAAAA	MA1279.1	C2H2 zinc finger factors	2.18617e-09	3.06939e-06	1.50554e-06
motif1		AAAAAAAAAAAGAAAAAGAAAAAGAAAAA	MA1277.1	C2H2 zinc finger factors	2.71085e-09	3.80603e-06	1.50554e-06
motif1		AAAAAAAAAAAGAAAAAGAAAAAGAAAAA	MA1281.1	C2H2 zinc finger factors	1.38383e-08	1.94289e-05	6.40454e-06
motif1		AAAAAAAAAAAGAAAAAGAAAAAGAAAAA	MA1272.1	C2H2 zinc finger factors	4.71106e-08	6.61433e-05	1.79116e-05
motif1		AAAAAAAAAAAGAAAAAGAAAAAGAAAAA	MA1278.1	C2H2 zinc finger factors	5.16021e-08	7.24493e-05	1.79116e-05
motif1		AAAAAAAAAAAGAAAAAGAAAAAGAAAAA	MA1403.1	other	5.31754e-07	0.000746583	0.000164069
motif1		AAAAAAAAAAAGAAAAAGAAAAAGAAAAA	MA1404.1	other	8.81637e-07	0.00123782	0.00024482
motif1		AAAAAAAAAAAGAAAAAGAAAAAGAAAAA	MA0050.2	Tryptophan cluster factors	1.6748e-06	0.00235142	0.000422793
motif1		AAAAAAAAAAAGAAAAAGAAAAAGAAAAA	MA1273.1	C2H2 zinc finger factors	2.45733e-06	0.00345009	0.000568643
motif1		AAAAAAAAAAAGAAAAAGAAAAAGAAAAA	MA1270.1	C2H2 zinc finger factors	3.12347e-06	0.00438536	0.000667194
motif1		AAAAAAAAAAAGAAAAAGAAAAAGAAAAA	MA1402.1	other	1.64422e-05	0.0230848	0.00326129
motif1		AAAAAAAAAAAGAAAAAGAAAAAGAAAAA	MA0277.1	C2H2 zinc finger factors	2.8173e-05	0.0395548	0.00498313
motif1		AAAAAAAAAAAGAAAAAGAAAAAGAAAAA	MA1158.1	C2H2 zinc finger factors	2.9632e-05	0.0416034	0.00498313
motif1		AAAAAAAAAAAGAAAAAGAAAAAGAAAAA	MA1159.1	C2H2 zinc finger factors	3.05066e-05	0.0428312	0.00498313
motif2		AGAAGAAGAAGAAGA	MA1268.1	C2H2 zinc finger factors	4.91959e-07	0.00069071	0.00124472
motif2		AGAAGAAGAAGAAGA	MA1274.1	C2H2 zinc finger factors	8.93578e-07	0.00125458	0.00124472
motif2		AGAAGAAGAAGAAGA	MA1267.1	C2H2 zinc finger factors	2.5724e-06	0.00361165	0.00234486
motif2		AGAAGAAGAAGAAGA	MA1278.1	C2H2 zinc finger factors	3.36673e-06	0.00472688	0.00234486
motif2		AGAAGAAGAAGAAGA	MA1277.1	C2H2 zinc finger factors	4.49007e-06	0.00630406	0.0025018
motif2		AGAAGAAGAAGAAGA	MA1281.1	C2H2 zinc finger factors	1.02315e-05	0.014365	0.00418113
motif2		AGAAGAAGAAGAAGA	MA1159.1	C2H2 zinc finger factors	1.05056e-05	0.0147499	0.00418113
motif2		AGAAGAAGAAGAAGA	MA1279.1	C2H2 zinc finger factors	2.84654e-05	0.0399655	0.00991284
motif3		AAAAAAACAAACAAAAAAAAA	MA1268.1	C2H2 zinc finger factors	9.48525e-09	1.33173e-05	2.64348e-05
motif3		AAAAAAACAAACAAAAAAAAA	MA1281.1	C2H2 zinc finger factors	2.94826e-08	4.13936e-05	3.56504e-05
motif3		AAAAAAACAAACAAAAAAAAA	MA1274.1	C2H2 zinc finger factors	3.83759e-08	5.38798e-05	3.56504e-05
motif3		AAAAAAACAAACAAAAAAAAA	MA1272.1	C2H2 zinc finger factors	9.04181e-08	0.000126947	5.95814e-05
motif3		AAAAAAACAAACAAAAAAAAA	MA1277.1	C2H2 zinc finger factors	1.06894e-07	0.000150079	5.95814e-05
motif3		AAAAAAACAAACAAAAAAAAA	MA1267.1	C2H2 zinc finger factors	1.42785e-07	0.00020047	6.6322e-05
motif3		AAAAAAACAAACAAAAAAAAA	MA1158.1	C2H2 zinc finger factors	2.51268e-07	0.000352781	0.000100038
motif3		AAAAAAACAAACAAAAAAAAA	MA1278.1	C2H2 zinc finger factors	3.59724e-07	0.000505053	0.000125316
motif3		AAAAAAACAAACAAAAAAAAA	MA1156.1	C2H2 zinc finger factors	6.09539e-07	0.000855793	0.00018875
motif3		AAAAAAACAAACAAAAAAAAA	MA1157.1	C2H2 zinc finger factors	7.13255e-07	0.00100141	0.000197435
motif3		AAAAAAACAAACAAAAAAAAA	MA1159.1	C2H2 zinc finger factors	7.79275e-07	0.0010941	0.000197435
motif3		AAAAAAACAAACAAAAAAAAA	MA1160.1	C2H2 zinc finger factors	2.07056e-06	0.00290707	0.000480877
motif3		AAAAAAACAAACAAAAAAAAA	MA1273.1	C2H2 zinc finger factors	2.51924e-06	0.00353702	0.000540074
motif3		AAAAAAACAAACAAAAAAAAA	MA1279.1	C2H2 zinc finger factors	2.71695e-06	0.0038146	0.000540855
motif3		AAAAAAACAAACAAAAAAAAA	MA1374.1	C2H2 zinc finger factors	1.42941e-05	0.0200689	0.00265579
motif3		AAAAAAACAAACAAAAAAAAA	MA1125.1	C2H2 zinc finger factors	2.60839e-05	0.0366218	0.00454338
motif4		GAGAAAAAGGGAGAGAGAGAGAGAGAGAG	MA1403.1	Other	8.74879e-14	1.22833e-10	2.4523e-10
motif4		GAGAAAAAGGGAGAGAGAGAGAGAGAGAG	MA1404.1	Other	5.7482e-13	8.07047e-10	8.05614e-10
motif4		GAGAAAAAGGGAGAGAGAGAGAGAGAGAG	MA1402.1	Other	3.51905e-12	4.94075e-09	3.28799e-09
motif4		GAGAAAAAGGGAGAGAGAGAGAGAGAGAG	MA1416.1	C2H2 zinc finger factors	6.303e-10	8.84941e-07	4.41685e-07
motif4		GAGAAAAAGGGAGAGAGAGAGAGAGAGAG	MA1268.1	C2H2 zinc finger factors	1.62307e-06	0.00227879	0.000909897
motif4		GAGAAAAAGGGAGAGAGAGAGAGAGAGAG	MA0543.1	C2H2 zinc finger factors	6.71346e-06	0.0094257	0.00313632
motif4		GAGAAAAAGGGAGAGAGAGAGAGAGAGAG	MA0528.1	C2H2 zinc finger factors	1.10291e-05	0.0154849	0.00441641
motif4		GAGAAAAAGGGAGAGAGAGAGAGAGAGAG	MA1381.1	C2H2 zinc finger factors	3.35415e-05	0.0470923	0.0117522
motif8		TTTTTTTTTGT	MA1157.1	C2H2 zinc finger factors	1.13544e-05	0.0159415	0.0105518
motif8		TTTTTTTTTGT	MA1160.1	C2H2 zinc finger factors	1.13544e-05	0.0159415	0.0105518
motif8		TTTTTTTTTGT	MA1158.1	C2H2 zinc finger factors	1.13544e-05	0.0159415	0.0105518
motif8		TTTTTTTTTGT	MA1156.1	C2H2 zinc finger factors	1.60318e-05	0.0225087	0.0111739
motif8		TTTTTTTTTGT	MA1125.1	C2H2 zinc finger factors	3.47685e-05	0.0488149	0.0193865
motif9		ATTTTGTGAAATTAAGTAAGTTATTAAGATTTATTATAA	MA1327.1	Homeo domain factors	1.74285e-05	0.0244696	0.0489393
motif10		TCTAAACCCGACCCGGTAAAACCAATCCC	MA1354.1	Helix-Turn-Helix	3.52845e-06	0.00495395	0.0099079
motif11		ATAGAAAGAGAGAAA	MA1416.1	C2H2 zinc finger factors	2.47533e-06	0.00347537	0.00310813
motif11		ATAGAAAGAGAGAAA	MA1402.1	Other	2.95216e-06	0.00414484	0.00310813
motif11		ATAGAAAGAGAGAAA	MA1404.1	Other	3.33253e-06	0.00467887	0.00310813
motif11		ATAGAAAGAGAGAAA	MA1403.1	Other	1.09136e-05	0.0153227	0.00763405
motif11		ATAGAAAGAGAGAAA	MA0205.1	C2H2 zinc finger factors	1.48809e-05	0.0208928	0.00832733

## Sheet: hormone
Table S7. List of known cis-acting elements hormonal DEGs by Tomtom search against the JASPAR database.
Motif ID	Motif logo	Consensus motif	JASPAR ID	Class	p.value	E.value	q.value
motif1		AGAAAAAGAAAAAGAAAAAGA	MA1268.1	C2H2 zinc finger factors	2.64029e-09	3.70697e-06	7.33709e-06
motif1		AGAAAAAGAAAAAGAAAAAGA	MA1281.1	C2H2 zinc finger factors	2.25365e-08	3.16412e-05	1.58701e-05
motif1		AGAAAAAGAAAAAGAAAAAGA	MA1274.1	C2H2 zinc finger factors	2.25365e-08	3.16412e-05	1.58701e-05
motif1		AGAAAAAGAAAAAGAAAAAGA	MA1267.1	C2H2 zinc finger factors	2.28437e-08	3.20726e-05	1.58701e-05
motif1		AGAAAAAGAAAAAGAAAAAGA	MA1272.1	C2H2 zinc finger factors	6.47914e-08	9.09671e-05	3.60097e-05
motif1		AGAAAAAGAAAAAGAAAAAGA	MA1277.1	C2H2 zinc finger factors	1.5021e-07	0.000210895	6.95698e-05
motif1		AGAAAAAGAAAAAGAAAAAGA	MA1279.1	C2H2 zinc finger factors	2.2593e-07	0.000317206	8.96908e-05
motif1		AGAAAAAGAAAAAGAAAAAGA	MA1278.1	C2H2 zinc finger factors	2.87553e-07	0.000403724	9.98849e-05
motif1		AGAAAAAGAAAAAGAAAAAGA	MA1404.1	Other	1.89703e-06	0.00266344	0.00058574
motif1		AGAAAAAGAAAAAGAAAAAGA	MA1273.1	C2H2 zinc finger factors	4.1256e-06	0.00579234	0.00114646
motif1		AGAAAAAGAAAAAGAAAAAGA	MA1158.1	C2H2 zinc finger factors	8.60459e-06	0.0120808	0.00217375
motif1		AGAAAAAGAAAAAGAAAAAGA	MA1156.1	C2H2 zinc finger factors	1.3039e-05	0.0183068	0.0030195
motif1		AGAAAAAGAAAAAGAAAAAGA	MA1157.1	C2H2 zinc finger factors	1.49466e-05	0.020985	0.003195
motif1		AGAAAAAGAAAAAGAAAAAGA	MA1403.1	Other	1.75459e-05	0.0246344	0.00348272
motif1		AGAAAAAGAAAAAGAAAAAGA	MA1160.1	C2H2 zinc finger factors	2.55567e-05	0.0358816	0.00473463
motif1		AGAAAAAGAAAAAGAAAAAGA	MA1402.1	Other	2.77359e-05	0.0389412	0.00481719
motif1		AGAAAAAGAAAAAGAAAAAGA	MA0528.1	C2H2 zinc finger factors	3.15002e-05	0.0442263	0.00514916
motif7		AAAAAAAAAAAAAAAAAATCA	MA1268.1	C2H2 zinc finger factors	9.24707e-09	1.29829e-05	1.70059e-05
motif7		AAAAAAAAAAAAAAAAAATCA	MA1274.1	C2H2 zinc finger factors	1.22349e-08	1.71778e-05	1.70059e-05
motif7		AAAAAAAAAAAAAAAAAATCA	MA1281.1	C2H2 zinc finger factors	3.57828e-08	5.02391e-05	3.31575e-05
motif7		AAAAAAAAAAAAAAAAAATCA	MA1267.1	C2H2 zinc finger factors	1.56976e-07	0.000220395	0.000109095
motif7		AAAAAAAAAAAAAAAAAATCA	MA1272.1	C2H2 zinc finger factors	2.44433e-07	0.000343183	0.0001359
motif7		AAAAAAAAAAAAAAAAAATCA	MA1277.1	C2H2 zinc finger factors	5.78167e-07	0.000811746	0.000267874
motif7		AAAAAAAAAAAAAAAAAATCA	MA1278.1	C2H2 zinc finger factors	9.12125e-07	0.00128062	0.000362231
motif7		AAAAAAAAAAAAAAAAAATCA	MA1279.1	C2H2 zinc finger factors	1.91015e-06	0.00268185	0.000663754
motif7		AAAAAAAAAAAAAAAAAATCA	MA1273.1	C2H2 zinc finger factors	2.93649e-06	0.00412283	0.000907016
motif7		AAAAAAAAAAAAAAAAAATCA	MA1159.1	C2H2 zinc finger factors	9.20266e-06	0.0129205	0.00255825
motif7		AAAAAAAAAAAAAAAAAATCA	MA1158.1	C2H2 zinc finger factors	1.4923e-05	0.0209519	0.00377132
motif7		AAAAAAAAAAAAAAAAAATCA	MA1156.1	C2H2 zinc finger factors	2.07934e-05	0.0291939	0.00481696
motif7		AAAAAAAAAAAAAAAAAATCA	MA1157.1	C2H2 zinc finger factors	2.37043e-05	0.0332808	0.00506889
motif11		GAAGATCGGACATAAAACTTGCTGACGTGACACCCATACCTTTGTGTCTG	MA1350.1	Basic leucine zipper factors (bZIP)	1.45131e-05	0.0203763	0.0248071
motif11		GAAGATCGGACATAAAACTTGCTGACGTGACACCCATACCTTTGTGTCTG	MA1339.1	Basic leucine zipper factors (bZIP)	1.7764e-05	0.0249407	0.0248071
motif11		GAAGATCGGACATAAAACTTGCTGACGTGACACCCATACCTTTGTGTCTG	MA1417.1	Basic leucine zipper factors (bZIP)	3.00278e-05	0.0421591	0.0279555
