# Supplementary material for: Integrative systems biology analysis of barley transcriptome ─ hormonal signaling against biotic stress
Source: PLoS One. 2023 Apr 27;18(4):e0281470. doi: 10.1371/journal.pone.0281470 (PMC10138258; doi:10.1371/journal.pone.0281470)
Supplement: S8 Table — (XLSX) [file pone.0281470.s014.xlsx]

## Sheet: biotic
Table S8. Significant GO term enriched by GOMO analysis for biotic DEGs.
Consensus motif	motif logo	GO_Term_Identifier	GOMo_Score	p-value	q-value
AGRAATCWGMBCAGRGVTTGKBCMCARSW		GO:0009507	0.005439	2.652e-07	0.001
MAAAAAHMAAAVAAAAAAAAA		GO:0005886	0.002706	2.652e-07	0.0004994
MAAAAAHMAAAVAAAAAAAAA		GO:0003700	0.003268	2.652e-07	0.0004994
MAAAAAHMAAAVAAAAAAAAA		GO:0003677	0.01866	6.364e-06	0.007991
MTTTKKTGAAWTWAARKAAKTTATTAWGWYTTWTTATAM		GO:0003700	9.889e-05	2.652e-07	0.0009981
MTTTKKTGAAWTWAARKAAKTTATTAWGWYTTWTTATAM		GO:0045449	0.009286	5.304e-07	0.0009981
MTTTKKTGAAWTWAARKAAKTTATTAWGWYTTWTTATAM		GO:0003677	0.01333	2.121e-06	0.001996
MTTTKKTGAAWTWAARKAAKTTATTAWGWYTTWTTATAM		GO:0012505	0.0134	2.121e-06	0.001996
MTTTKKTGAAWTWAARKAAKTTATTAWGWYTTWTTATAM		GO:0005886	0.01839	6.895e-06	0.00519
RAARAAARRRARARAAAGARRAARARRVR		GO:0003700	4.065e-12	2.652e-07	6.999e-05
RAARAAARRRARARAAAGARRAARARRVR		GO:0005634	1.245e-07	2.652e-07	6.999e-05
RAARAAARRRARARAAAGARRAARARRVR		GO:0003677	6.765e-07	2.652e-07	6.999e-05
RAARAAARRRARARAAAGARRAARARRVR		GO:0005886	3.993e-06	2.652e-07	6.999e-05
RAARAAARRRARARAAAGARRAARARRVR		GO:0045449	3.398e-05	2.652e-07	6.999e-05
RAARAAARRRARARAAAGARRAARARRVR		GO:0005515	5.55e-05	2.652e-07	6.999e-05
RAARAAARRRARARAAAGARRAARARRVR		GO:0004674	7.6e-05	2.652e-07	6.999e-05
RAARAAARRRARARAAAGARRAARARRVR		GO:0006355	0.0001178	2.652e-07	6.999e-05
RAARAAARRRARARAAAGARRAARARRVR		GO:0016301	0.0001327	2.652e-07	6.999e-05
RAARAAARRRARARAAAGARRAARARRVR		GO:0006468	0.000167	2.652e-07	6.999e-05
RAARAAARRRARARAAAGARRAARARRVR		GO:0007169	0.0001739	2.652e-07	6.999e-05
RAARAAARRRARARAAAGARRAARARRVR		GO:0005737	0.005715	2.652e-07	6.999e-05
RAARAAARRRARARAAAGARRAARARRVR		GO:0005524	0.006022	2.652e-07	6.999e-05
RAARAAARRRARARAAAGARRAARARRVR		GO:0043565	0.009376	2.652e-07	6.999e-05
RAARAAARRRARARAAAGARRAARARRVR		GO:0048366	0.01129	1.591e-06	0.0003919
RAARAAARRRARARAAAGARRAARARRVR		GO:0016563	0.01253	2.387e-06	0.0005512
RAARAAARRRARARAAAGARRAARARRVR		GO:0004672	0.01887	1.167e-05	0.002536
RAARAAARRRARARAAAGARRAARARRVR		GO:0009944	0.02175	2.015e-05	0.004137
RAARAAARRRARARAAAGARRAARARRVR		GO:0009965	0.02237	2.228e-05	0.004332
RAARAAARRRARARAAAGARRAARARRVR		GO:0048481	0.02595	3.925e-05	0.007092
RAARAAARRRARARAAAGARRAARARRVR		GO:0009908	0.02614	4.031e-05	0.007092
RAARAAARRRARARAAAGARRAARARRVR		GO:0004722	0.02725	4.72e-05	0.007928
RAARAAARRRARARAAAGARRAARARRVR		GO:0007623	0.03003	6.444e-05	0.01035
RAARAAARRRARARAAAGARRAARARRVR		GO:0008270	0.0303	6.736e-05	0.01037
RAARAAARRRARARAAAGARRAARARRVR		GO:0003777	0.03723	0.0001538	0.02273
RAARAAARRRARARAAAGARRAARARRVR		GO:0004702	0.03913	0.0001883	0.02676
RAARAAARRRARARAAAGARRAARARRVR		GO:0010599	0.04054	0.0002206	0.03019
RAARAAARRRARARAAAGARRAARARRVR		GO:0010051	0.04177	0.0002498	0.03273
RAARAAARRRARARAAAGARRAARARRVR		GO:0009735	0.04215	0.000257	0.03273
RAARAAARRRARARAAAGARRAARARRVR		GO:0007010	0.04255	0.0002657	0.03273
RAARAAARRRARARAAAGARRAARARRVR		GO:0042023	0.04422	0.0003105	0.03647
RAARAAARRRARARAAAGARRAARARRVR		GO:0003676	0.04438	0.0003158	0.03647
RAARAAARRRARARAAAGARRAARARRVR		GO:0010050	0.04483	0.0003312	0.03709
RAARAAARRRARARAAAGARRAARARRVR		GO:0005829	0.04872	0.0004614	0.0488
RAARAAARRRARARAAAGARRAARARRVR		GO:0004842	0.04874	0.0004622	0.0488
RDRRRDDHDDVRRRRAGAGAGAKDGAGAR		GO:0003700	5.84e-12	2.652e-07	6.949e-05
RDRRRDDHDDVRRRRAGAGAGAKDGAGAR		GO:0003677	1.879e-07	2.652e-07	6.949e-05
RDRRRDDHDDVRRRRAGAGAGAKDGAGAR		GO:0005634	7.048e-07	2.652e-07	6.949e-05
RDRRRDDHDDVRRRRAGAGAGAKDGAGAR		GO:0005886	7.941e-05	2.652e-07	6.949e-05
RDRRRDDHDDVRRRRAGAGAGAKDGAGAR		GO:0045449	0.0001325	2.652e-07	6.949e-05
RDRRRDDHDDVRRRRAGAGAGAKDGAGAR		GO:0009507	0.0002987	2.652e-07	6.949e-05
RDRRRDDHDDVRRRRAGAGAGAKDGAGAR		GO:0005515	0.0003713	2.652e-07	6.949e-05
RDRRRDDHDDVRRRRAGAGAGAKDGAGAR		GO:0004674	0.0006924	2.652e-07	6.949e-05
RDRRRDDHDDVRRRRAGAGAGAKDGAGAR		GO:0006355	0.0008338	2.652e-07	6.949e-05
RDRRRDDHDDVRRRRAGAGAGAKDGAGAR		GO:0006468	0.001489	2.652e-07	6.949e-05
RDRRRDDHDDVRRRRAGAGAGAKDGAGAR		GO:0007169	0.003028	2.652e-07	6.949e-05
RDRRRDDHDDVRRRRAGAGAGAKDGAGAR		GO:0016301	0.003426	2.652e-07	6.949e-05
RDRRRDDHDDVRRRRAGAGAGAKDGAGAR		GO:0005524	0.006153	2.652e-07	6.949e-05
RDRRRDDHDDVRRRRAGAGAGAKDGAGAR		GO:0048366	0.006338	2.652e-07	6.949e-05
RDRRRDDHDDVRRRRAGAGAGAKDGAGAR		GO:0009944	0.008076	5.304e-07	0.0001297
RDRRRDDHDDVRRRRAGAGAGAKDGAGAR		GO:0009908	0.009451	7.955e-07	0.0001621
RDRRRDDHDDVRRRRAGAGAGAKDGAGAR		GO:0016563	0.01054	7.955e-07	0.0001621
RDRRRDDHDDVRRRRAGAGAGAKDGAGAR		GO:0003777	0.01198	7.955e-07	0.0001621
RDRRRDDHDDVRRRRAGAGAGAKDGAGAR		GO:0048481	0.01771	3.978e-06	0.0007681
RDRRRDDHDDVRRRRAGAGAGAKDGAGAR		GO:0004672	0.02325	1.883e-05	0.003454
RDRRRDDHDDVRRRRAGAGAGAKDGAGAR		GO:0009535	0.02458	2.44e-05	0.004262
RDRRRDDHDDVRRRRAGAGAGAKDGAGAR		GO:0016481	0.0256	2.864e-05	0.004776
RDRRRDDHDDVRRRRAGAGAGAKDGAGAR		GO:0009965	0.02707	3.474e-05	0.005541
RDRRRDDHDDVRRRRAGAGAGAKDGAGAR		GO:0015079	0.02772	3.925e-05	0.005915
RDRRRDDHDDVRRRRAGAGAGAKDGAGAR		GO:0005737	0.02789	4.031e-05	0.005915
RDRRRDDHDDVRRRRAGAGAGAKDGAGAR		GO:0010158	0.02934	5.012e-05	0.007072
RDRRRDDHDDVRRRRAGAGAGAKDGAGAR		GO:0045941	0.03082	6.311e-05	0.008576
RDRRRDDHDDVRRRRAGAGAGAKDGAGAR		GO:0003723	0.03357	9.334e-05	0.01223
RDRRRDDHDDVRRRRAGAGAGAKDGAGAR		GO:0010051	0.03502	0.0001124	0.01422
RDRRRDDHDDVRRRRAGAGAGAKDGAGAR		GO:0009640	0.0408	0.0002127	0.02601
RDRRRDDHDDVRRRRAGAGAGAKDGAGAR		GO:0043565	0.04242	0.0002562	0.03032
RDRRRDDHDDVRRRRAGAGAGAKDGAGAR		GO:0007623	0.04295	0.0002705	0.03101
RDRRRDDHDDVRRRRAGAGAGAKDGAGAR		GO:0035196	0.04579	0.0003591	0.03992
RDRRRDDHDDVRRRRAGAGAGAKDGAGAR		GO:0009744	0.04613	0.0003702	0.03995
RDRRRDDHDDVRRRRAGAGAGAKDGAGAR		GO:0010014	0.0466	0.0003861	0.04047
RDRRRDDHDDVRRRRAGAGAGAKDGAGAR		GO:0010091	0.04716	0.0004073	0.04151
RWVRARAGARAGARA		GO:0003700	2.021e-15	2.652e-07	8.911e-05
RWVRARAGARAGARA		GO:0005634	3.69e-09	2.652e-07	8.911e-05
RWVRARAGARAGARA		GO:0003677	7.065e-08	2.652e-07	8.911e-05
RWVRARAGARAGARA		GO:0005886	1.376e-05	2.652e-07	8.911e-05
RWVRARAGARAGARA		GO:0045449	1.664e-05	2.652e-07	8.911e-05
RWVRARAGARAGARA		GO:0006355	4.007e-05	2.652e-07	8.911e-05
RWVRARAGARAGARA		GO:0005515	0.0008266	2.652e-07	8.911e-05
RWVRARAGARAGARA		GO:0004674	0.001317	2.652e-07	8.911e-05
RWVRARAGARAGARA		GO:0016301	0.002559	2.652e-07	8.911e-05
RWVRARAGARAGARA		GO:0007169	0.002795	2.652e-07	8.911e-05
RWVRARAGARAGARA		GO:0006468	0.0033	2.652e-07	8.911e-05
RWVRARAGARAGARA		GO:0016563	0.009228	1.326e-06	0.0003267
RWVRARAGARAGARA		GO:0007623	0.009326	1.326e-06	0.0003267
RWVRARAGARAGARA		GO:0009944	0.01017	1.326e-06	0.0003267
RWVRARAGARAGARA		GO:0048366	0.0111	1.326e-06	0.0003267
RWVRARAGARAGARA		GO:0009908	0.01488	3.978e-06	0.0008169
RWVRARAGARAGARA		GO:0010154	0.0158	3.978e-06	0.0008169
RWVRARAGARAGARA		GO:0005524	0.01584	3.978e-06	0.0008169
RWVRARAGARAGARA		GO:0004722	0.01756	5.304e-06	0.001032
RWVRARAGARAGARA		GO:0045941	0.01969	8.486e-06	0.001568
RWVRARAGARAGARA		GO:0048367	0.02072	1.034e-05	0.00182
RWVRARAGARAGARA		GO:0005737	0.02395	2.228e-05	0.003743
RWVRARAGARAGARA		GO:0010158	0.02513	2.705e-05	0.004347
RWVRARAGARAGARA		GO:0009733	0.02558	2.97e-05	0.004574
RWVRARAGARAGARA		GO:0009524	0.02604	3.129e-05	0.004627
RWVRARAGARAGARA		GO:0009751	0.03253	8.115e-05	0.01154
RWVRARAGARAGARA		GO:0004672	0.03526	0.0001222	0.01674
RWVRARAGARAGARA		GO:0043565	0.03693	0.0001432	0.01849
RWVRARAGARAGARA		GO:0010582	0.03703	0.0001451	0.01849
RWVRARAGARAGARA		GO:0004842	0.03862	0.0001716	0.02114
RWVRARAGARAGARA		GO:0016564	0.04079	0.0002132	0.02542
RWVRARAGARAGARA		GO:0003777	0.04183	0.0002331	0.02693
RWVRARAGARAGARA		GO:0016481	0.04333	0.0002784	0.03119
RWVRARAGARAGARA		GO:0048440	0.04515	0.0003267	0.03436
RWVRARAGARAGARA		GO:0009965	0.04538	0.0003331	0.03436
RWVRARAGARAGARA		GO:0000151	0.04543	0.0003347	0.03436
RWVRARAGARAGARA		GO:0010152	0.04722	0.0003949	0.03945
RWVRARAGARAGARA		GO:0005829	0.04868	0.0004497	0.04375
TTTKTTTTKKT		GO:0003700	0.007371	2.652e-07	0.001
TTTKTTTTKKT		GO:0005886	0.01629	3.182e-06	0.006
WRAARAARAARAARA		GO:0005886	0.0005246	2.652e-07	0.0001246
WRAARAARAARAARA		GO:0016301	0.001013	2.652e-07	0.0001246
WRAARAARAARAARA		GO:0005634	0.00156	2.652e-07	0.0001246
WRAARAARAARAARA		GO:0007169	0.002102	2.652e-07	0.0001246
WRAARAARAARAARA		GO:0003700	0.003289	2.652e-07	0.0001246
WRAARAARAARAARA		GO:0004674	0.005267	2.652e-07	0.0001246
WRAARAARAARAARA		GO:0006468	0.006846	2.652e-07	0.0001246
WRAARAARAARAARA		GO:0003677	0.008402	2.652e-07	0.0001246
WRAARAARAARAARA		GO:0006355	0.02124	1.193e-05	0.004982
WRAARAARAARAARA		GO:0005524	0.0243	1.962e-05	0.007374

## Sheet: hormone
Table S8. Significant GO term enriched by GOMO analysis for hormonal DEGs.
Consensus motif	Motif logo	GO_Term_Identifier	GOMo_Score	p-value	q-value
AAAAAAAAAAAARAAAAAWMA		GO:0003700	4.477e-05	2.652e-07	0.0002493
AAAAAAAAAAAARAAAAAWMA		GO:0005634	0.005596	2.652e-07	0.0002493
AAAAAAAAAAAARAAAAAWMA		GO:0003677	0.006243	2.652e-07	0.0002493
AAAAAAAAAAAARAAAAAWMA		GO:0005886	0.006614	2.652e-07	0.0002493
AAAAAAAAAAAARAAAAAWMA		GO:0006355	0.02414	1.883e-05	0.01416
AAAAAAAAAAAARAAAAAWMA		GO:0045449	0.02501	2.281e-05	0.01429
AATCAAAMKCTATAATCAATWRASMGAKGGAWAATWCSSAMARMGACGGC		GO:0003700	0.006361	2.652e-07	0.001
AATCAAAMKCTATAATCAATWRASMGAKGGAWAATWCSSAMARMGACGGC		GO:0005634	0.01284	1.591e-06	0.003
AATCAAAMKCTATAATCAATWRASMGAKGGAWAATWCSSAMARMGACGGC		GO:0005886	0.02601	2.334e-05	0.02933
ARAARAARAARAARARRAAGA		GO:0003700	1.228e-09	2.652e-07	8.96e-05
ARAARAARAARAARARRAAGA		GO:0005634	4.618e-07	2.652e-07	8.96e-05
ARAARAARAARAARARRAAGA		GO:0005886	7.382e-06	2.652e-07	8.96e-05
ARAARAARAARAARARRAAGA		GO:0003677	2.377e-05	2.652e-07	8.96e-05
ARAARAARAARAARARRAAGA		GO:0006355	0.0001457	2.652e-07	8.96e-05
ARAARAARAARAARARRAAGA		GO:0004674	0.0001835	2.652e-07	8.96e-05
ARAARAARAARAARARRAAGA		GO:0045449	0.000209	2.652e-07	8.96e-05
ARAARAARAARAARARRAAGA		GO:0016301	0.0002105	2.652e-07	8.96e-05
ARAARAARAARAARARRAAGA		GO:0007169	0.0002847	2.652e-07	8.96e-05
ARAARAARAARAARARRAAGA		GO:0006468	0.0007473	2.652e-07	8.96e-05
ARAARAARAARAARARRAAGA		GO:0005515	0.002663	2.652e-07	8.96e-05
ARAARAARAARAARARRAAGA		GO:0005737	0.01098	1.856e-06	0.0005749
ARAARAARAARAARARRAAGA		GO:0007623	0.01253	3.182e-06	0.0009098
ARAARAARAARAARARRAAGA		GO:0048366	0.01614	5.038e-06	0.001338
ARAARAARAARAARARRAAGA		GO:0009944	0.01743	6.895e-06	0.001708
ARAARAARAARAARARRAAGA		GO:0043565	0.0205	1.273e-05	0.002957
ARAARAARAARAARARRAAGA		GO:0009908	0.02441	2.599e-05	0.005682
ARAARAARAARAARARRAAGA		GO:0016563	0.02507	3.235e-05	0.00668
ARAARAARAARAARARRAAGA		GO:0003723	0.02992	6.073e-05	0.01188
ARAARAARAARAARARRAAGA		GO:0009965	0.03075	6.762e-05	0.01257
ARAARAARAARAARARRAAGA		GO:0010051	0.03502	0.0001135	0.02009
ARAARAARAARAARARRAAGA		GO:0009751	0.03769	0.0001567	0.02425
ARAARAARAARAARARRAAGA		GO:0048367	0.0378	0.0001591	0.02425
ARAARAARAARAARARRAAGA		GO:0007010	0.03783	0.0001594	0.02425
ARAARAARAARAARARRAAGA		GO:0005524	0.03807	0.0001631	0.02425
ARAARAARAARAARARRAAGA		GO:0010599	0.04148	0.0002307	0.03227
ARAARAARAARAARARRAAGA		GO:0010154	0.04171	0.0002344	0.03227
ARAARAARAARAARARRAAGA		GO:0055046	0.04409	0.0002986	0.03963
ATCRCTAWTYYWCSATTGTTWASTTMATCWTCWTCTSTCMTSYGSTYCAC		GO:0009507	0.002378	2.652e-07	0.001
ATCRCTAWTYYWCSATTGTTWASTTMATCWTCWTCTSTCMTSYGSTYCAC		GO:0045449	0.01063	7.955e-07	0.0015
ATCRCTAWTYYWCSATTGTTWASTTMATCWTCWTCTSTCMTSYGSTYCAC		GO:0003700	0.01358	1.856e-06	0.002333
CAGCGACGGTGCCGAATCCTCACCGTTTTCCGGCTCAGATGAAGAACATT		GO:0009507	0.001451	2.652e-07	0.001
GGAATCRAYTTWGSTAMATAATWRRAYWTAWMYWTRGMMAWGAWARAGAM		GO:0003700	0.002706	2.652e-07	0.001
