# Supplementary material for: Integrative systems biology analysis of barley transcriptome ─ hormonal signaling against biotic stress
Source: PLoS One. 2023 Apr 27;18(4):e0281470. doi: 10.1371/journal.pone.0281470 (PMC10138258; doi:10.1371/journal.pone.0281470)
Supplement: S9 Table — (XLSX) [file pone.0281470.s015.xlsx]

## Sheet: biotic
Table S9. Gene ontology consensus cis-acting elements of biotic modules found by the DAVID database.
Consensus motif	GO_ID	p-value	q-value	Terms
MAAAAAHMAAAVAAAAAAAAA	GO:0003677	6.364e-06	0.007991	DNA binding
MAAAAAHMAAAVAAAAAAAAA	GO:0003700	2.652e-07	0.0004994	DNA-binding transcription factor activity
MTTTKKTGAAWTWAARKAAKTTATTAWGWYTTWTTATAM	GO:0012505	2.121e-06	0.001996	endomembrane system
RAARAAARRRARARAAAGARRAARARRVR	GO:0003777	0.0001538	0.02273	microtubule motor activity
RAARAAARRRARARAAAGARRAARARRVR	GO:0004672	1.167e-05	0.002536	protein kinase activity
RAARAAARRRARARAAAGARRAARARRVR	GO:0004674	2.652e-07	6.999e-05	protein serine/threonine kinase activity
RAARAAARRRARARAAAGARRAARARRVR	GO:0004722	4.72e-05	0.007928	protein serine/threonine phosphatase activity
RAARAAARRRARARAAAGARRAARARRVR	GO:0004842	0.0004622	0.0488	biquitin-protein transferase activity
RAARAAARRRARARAAAGARRAARARRVR	GO:0005515	2.652e-07	6.999e-05	protein binding
RAARAAARRRARARAAAGARRAARARRVR	GO:0005524	2.652e-07	6.999e-05	ATP binding
RAARAAARRRARARAAAGARRAARARRVR	GO:0008270	6.736e-05	0.01037	zinc ion binding
RAARAAARRRARARAAAGARRAARARRVR	GO:0004702	0.0001883	0.02676	obsolete signal transducer, downstream of receptor, with serine/threonine kinase activity
RAARAAARRRARARAAAGARRAARARRVR	GO:0010599	0.0002206	0.03019	lsiRNA involved in RNA interference
RAARAAARRRARARAAAGARRAARARRVR	GO:0009735	0.000257	0.03273	response to cytokinin
RAARAAARRRARARAAAGARRAARARRVR	GO:0007010	0.0002657	0.03273	cytoskeleton organization
RAARAAARRRARARAAAGARRAARARRVR	GO:0042023	0.0003105	0.03647	DNA endoreduplication
RAARAAARRRARARAAAGARRAARARRVR	GO:0003676	0.0003158	0.03647	nucleic acid binding
RAARAAARRRARARAAAGARRAARARRVR	GO:0010050	0.0003312	0.03709	vegetative phase change
RAARAAARRRARARAAAGARRAARARRVR	GO:0005634	2.652e-07	6.999e-05	nucleus
RAARAAARRRARARAAAGARRAARARRVR	GO:0005737	2.652e-07	6.999e-05	cytoplasm
RAARAAARRRARARAAAGARRAARARRVR	GO:0005829	0.0004614	0.0488	cytosol
MAAAAAHMAAAVAAAAAAAAA	GO:0005886	2.652e-07	0.0004994	plasma membrane
RAARAAARRRARARAAAGARRAARARRVR	GO:0006355	2.652e-07	6.999e-05	regulation of transcription, DNA-templated
RAARAAARRRARARAAAGARRAARARRVR	GO:0006468	2.652e-07	6.999e-05	protein phosphorylation
RDRRRDDHDDVRRRRAGAGAGAKDGAGAR	GO:0009535	2.44e-05	0.004262	chloroplast thylakoid membrane
RDRRRDDHDDVRRRRAGAGAGAKDGAGAR	GO:0015079	3.925e-05	0.005915	potassium ion transmembrane transporter activity
RAARAAARRRARARAAAGARRAARARRVR	GO:0007169	2.652e-07	6.999e-05	transmembrane receptor protein tyrosine kinase signaling pathway
RDRRRDDHDDVRRRRAGAGAGAKDGAGAR	GO:0003723	9.334e-05	0.01223	RNA binding
RDRRRDDHDDVRRRRAGAGAGAKDGAGAR	GO:0009640	0.0002127	0.02601	photomorphogenesis
RAARAAARRRARARAAAGARRAARARRVR	GO:0007623	6.444e-05	0.01035	circadian rhythm
RDRRRDDHDDVRRRRAGAGAGAKDGAGAR	GO:0035196	0.0003591	0.03992	production of miRNAs involved in gene silencing by miRNA
RDRRRDDHDDVRRRRAGAGAGAKDGAGAR	GO:0009744	0.0003702	0.03995	response to sucrose
RDRRRDDHDDVRRRRAGAGAGAKDGAGAR	GO:0010014	0.0003861	0.04047	meristem initiation
RDRRRDDHDDVRRRRAGAGAGAKDGAGAR	GO:0010091	0.0004073	0.04151	trichome branching
AGRAATCWGMBCAGRGVTTGKBCMCARSW	GO:0009507	2.652e-07	0.001	chloroplast
RAARAAARRRARARAAAGARRAARARRVR	GO:0009908	4.031e-05	0.007092	flower development.
RAARAAARRRARARAAAGARRAARARRVR	GO:0009944	2.015e-05	0.004137	polarity specification of adaxial/abaxial axis
RAARAAARRRARARAAAGARRAARARRVR	GO:0009965	2.228e-05	0.004332	leaf morphogenesi
RAARAAARRRARARAAAGARRAARARRVR	GO:0010051	0.0002498	0.03273	xylem and phloem pattern formation
RDRRRDDHDDVRRRRAGAGAGAKDGAGAR	GO:0010158	5.012e-05	0.007072	abaxial cell fate specification
RWVRARAGARAGARA	GO:0010154	3.978e-06	0.0008169	fruit development.
RAARAAARRRARARAAAGARRAARARRVR	GO:0016301	2.652e-07	6.999e-05	kinase activity.
RWVRARAGARAGARA	GO:0048367	1.034e-05	0.00182	shoot system development.
RWVRARAGARAGARA	GO:0009733	2.97e-05	0.004574	response to auxin
RWVRARAGARAGARA	GO:0009524	3.129e-05	0.004627	phragmoplast
RWVRARAGARAGARA	GO:0009751	8.115e-05	0.01154	response to salicylic acid
RDRRRDDHDDVRRRRAGAGAGAKDGAGAR	GO:0016481	2.864e-05	0.004776	negative regulation of transcription, DNA-templated
RWVRARAGARAGARA	GO:0010582	0.0001451	0.01849	floral meristem determinacy
RAARAAARRRARARAAAGARRAARARRVR	GO:0016563	2.387e-06	0.0005512	obsolete transcription activator activity
RWVRARAGARAGARA	GO:0016564	0.0002132	0.02542	obsolete transcription repressor activity
RWVRARAGARAGARA	GO:0048440	0.0003267	0.03436	carpel developmen
RAARAAARRRARARAAAGARRAARARRVR	GO:0043565	2.652e-07	6.999e-05	sequence-specific DNA binding
RWVRARAGARAGARA	GO:0000151	0.0003347	0.03436	ubiquitin ligase complex
RWVRARAGARAGARA	GO:0010152	0.0003949	0.03945	pollen maturation.
MTTTKKTGAAWTWAARKAAKTTATTAWGWYTTWTTATAM	GO:0045449	5.304e-07	0.0009981	positive regulation of transcription, DNA-templated
RDRRRDDHDDVRRRRAGAGAGAKDGAGAR	GO:0045941	6.311e-05	0.008576	positive regulation of transcription, DNA-templated
RAARAAARRRARARAAAGARRAARARRVR	GO:0048366	1.591e-06	0.0003919	leaf development.
RAARAAARRRARARAAAGARRAARARRVR	GO:0048481	3.925e-05	0.007092	plant ovule development

## Sheet: hormonal
Table S9. Gene ontology consensus cis-acting elements of hormonal modules found by the DAVID database.
Consensus motif	GO_ID	p-value	q-value	Terms
AAAAAAAAAAAARAAAAAWMA	GO:0003700	2.652e-07	0.0002493	DNA-binding transcription factor activity
AAAAAAAAAAAARAAAAAWMA	GO:0005634	2.652e-07	0.0002493	nucleus
AAAAAAAAAAAARAAAAAWMA	GO:0003677	2.652e-07	0.0002493	DNA binding
AAAAAAAAAAAARAAAAAWMA	GO:0005886	2.652e-07	0.0002493	plasma membrane
AAAAAAAAAAAARAAAAAWMA	GO:0006355	1.883e-05	0.01416	regulation of transcription, DNA-templated
AAAAAAAAAAAARAAAAAWMA	GO:0045449	2.281e-05	0.01429	regulation of transcription, DNA-templated
ARAARAARAARAARARRAAGA	GO:0004674	2.652e-07	8.96e-05	serine/threonine kinase activity
ARAARAARAARAARARRAAGA	GO:0016301	2.652e-07	8.96e-05	kinase activity
ARAARAARAARAARARRAAGA	GO:0007169	2.652e-07	8.96e-05	transmembrane receptor protein tyrosine kinase signaling pathway
ARAARAARAARAARARRAAGA	GO:0006468	2.652e-07	8.96e-05	protein phosphorylation
ARAARAARAARAARARRAAGA	GO:0005515	2.652e-07	8.96e-05	protein binding
ARAARAARAARAARARRAAGA	GO:0005737	1.856e-06	0.0005749	cytoplasm
ARAARAARAARAARARRAAGA	GO:0007623	3.182e-06	0.0009098	circadian rhythm
ARAARAARAARAARARRAAGA	GO:0048366	5.038e-06	0.001338	leaf development
ARAARAARAARAARARRAAGA	GO:0009944	6.895e-06	0.001708	polarity specification of adaxial/abaxial axis
ARAARAARAARAARARRAAGA	GO:0043565	1.273e-05	0.002957	sequence-specific DNA binding
ARAARAARAARAARARRAAGA	GO:0009908	2.599e-05	0.005682	flower development
ARAARAARAARAARARRAAGA	GO:0016563	3.235e-05	0.00668	obsolete transcription activator activity
ARAARAARAARAARARRAAGA	GO:0003723	6.073e-05	0.01188	RNA binding
ARAARAARAARAARARRAAGA	GO:0009965	6.762e-05	0.01257	leaf morphogenesis
ARAARAARAARAARARRAAGA	GO:0010051	0.0001135	0.02009	xylem and phloem pattern formation
ARAARAARAARAARARRAAGA	GO:0009751	0.0001567	0.02425	response to salicylic acid.
ARAARAARAARAARARRAAGA	GO:0048367	0.0001591	0.02425	shoot system development.
ARAARAARAARAARARRAAGA	GO:0007010	0.0001594	0.02425	cytoskeleton organization
ARAARAARAARAARARRAAGA	GO:0005524	0.0001631	0.02425	ATP binding.
ARAARAARAARAARARRAAGA	GO:0010599	0.0002307	0.03227	production of lsiRNA involved in RNA interference
ARAARAARAARAARARRAAGA	GO:0010154	0.0002344	0.03227	fruit development
ARAARAARAARAARARRAAGA	GO:0055046	0.0002986	0.03963	microgametogenesis
ATCRCTAWTYYWCSATTGTTWASTTMATCWTCWTCTSTCMTSYGSTYCAC	GO:0009507	2.652e-07	0.001	chloroplast
