# Supplementary material for: Integrative systems biology analysis of barley transcriptome ─ hormonal signaling against biotic stress
Source: PLoS One. 2023 Apr 27;18(4):e0281470. doi: 10.1371/journal.pone.0281470 (PMC10138258; doi:10.1371/journal.pone.0281470)
Supplement: S10 Table — (XLSX) [file pone.0281470.s016.xlsx]

## Sheet: biotic
Table S10. The most relevant genes in biotic datasets
ET	JA	ROS	H2O2	ABA	Oxidative
TIM10	PKT3	ADG1	ADG1	DRT101	PPL1
ATS9	PR1	PPL1	APL1	SS1	CHLI1
TIM13	SSI2	ALB1	CHLI1	APL1	APE1
AT3G06680	LOX2	APL1	PPL1	ADG1	ALB1
AT2G37190	HSC70-1	NPQ4	ALB1	PPL1	AT1G49975
AT3G58700	LOX1	CHLI1	RPL21C	RPL21C	NPQ4
AT3G24830	OPCL1	AT1G49975	NPQ4	PSB28	APL1
ATWHY2	OPR2	PAM68	AT1G49975	CHLI1	At4g34190
AT3G05560	PR4	APE1	SS1	ALB1	PSB28
ADG1	SCY1	SS1	PAM68	SCY1	ADG1
AT4G02230	ACBP4	RPL21C	APE1	PAM68	TIM10
AT4G19006	AIM1	At4g34190	MEE32	APE1	RPL21C
AT3G62870	ALDH7B4	PSB28	DRT101	NPQ4	PAM68
AT5G04800	DRT101	SCY1	CYP51G1	GOS11	SCY1
AT5G15200	ATS9	TIM10	At4g34190	At4g34190	SS1
BBC1	SS1	UNE5	AT1G68300	AT1G49975	UNE5
UNE5	AT4G23460	AT1G76400	UNE5	AT5G54750	TIM13
AT1G76400	AT4G19006	AT1G68300	PSB28	AT1G31780	ATWHY2
EMB3010	APE1	PUMP1	SCY1	ATS9	AT4G19006
AT4G17390	ADG1	ATWHY2	TIM10	CYP51G1	ATS9
RS27A	PSB28	CYP51G1	TIM13	MEE32	EMB3010
AT1G26880	AT4G24550		AT5G06360	PUMP1	AT1G76400
	MEE32
	PAM68
	AT4G17390
	APL1
	AT1G76400
	AT5G46630
	PA200
	AT3G11510
	AT5G15200
	CHLI1
	AT5G54750
	NPQ4
	RPL21C
	AOC4
	BG3
	DMR6
	JAZ1
	PAL
	PBS1
	ABCF3
	ACD1
	ADC2
	AT1G07070
	AT1G08360
	AT1G61790
	AT1G67930
	AT1G74270
	AT3G05000
	AT3G10950
	AT5G59240
	BIR1
	BTS
	CM3
	CPK5
	DL3
	FAAH
	FBP
	GOS12
	LOS2
	OSM34
	PAL1
	PEPR1
	PLDBETA1
	RPL11B
	RPL23A
	RSW3
	SDF2
	SNAP33

## Sheet: hormononal
Table S10. The most relevant genes in hormonal datasets
JA/SA	fungi	defense response	auxin	bacteria	nematod
			Karitin
OPR3	TRX5	CUL1	SAD1	TRX5	THFS
AOS	SSI2	TRX5	ABCF3	CUL1	GLX1
4CL3	RPN1A	UBC7	GAMMACA2	SSI2	ABCF3
AAE3	RPT5A	RBX1	GAMMACA1	CYP5	SAD1
AER	AT1G60690	PFD3	LEW3	AT3G55520	ABCF3
ALDH10A9	PUB14	ECR1	GLX1	RBX1	PTEN2
ALDH7B4	THFS	AT3G55520	TRA2	AT1G79010	AT3G09770
ANNAT3	AT3G15090	SSI2	THFS	FKBP15-1
LOX3	TRA2	THFS	PRXIIF	CUL3
JAZ1	PFD3	AT2G38730	G6PD6	GLX1
IAR3	CUL1	RAD23D	GAMMACA2	AT2G38730
LOX5	PFD1	FUS6	COX6B	RPN1A
MBF1C	GLX1	CUL3	AT5G47030	RPN10
NINJA		PAF1	SDH2-2	AT3G55520
TRA2		AT1G07920	TRX5	AT1G07920
PAL1		AT5G59140		SDH2-2
HSP70		TRA2		COX6B
GRX480		NDPK1		AT5G59140
EMB1144		EMB2769		AT1G60690
C4H		EMB2816		AT1G61620
AT5G38710		FKBP15-1		RBX1
AT2G45300		PAC1		AT5G47890
AT2G43120
AT1G71090
AT1G06550
CXE18
At4g16820
AT4G10490
DOX1
MGL
TRX5
CUL1
GLX1
SSI2
RBX1
PFD3
AT1G60690
PUB14
ECR1
RPT5A
RPN1A
AT3G55520
FKBP15-1
GRXS17
AT5G20500
CUL3
THFS
AT5G59140
AT3G15090
FBP7
FUS6
SDH2-2
ABCC4
ADR1-L1
AT1G22410
AT2G19940
AT2G41380
AT3G05640
AT5G02230
AT5G45920
B120
BCE2
CYP710A1
GAD
GDH1
GSTF11
GSTT1
HYD1
INT1
JAZ12
MEE31
PERK1
PLC2
RHM1
SMO1-2
